# Supplementary material for: Identification of Transcription Factor Genes and Functional Characterization of PlMYB1 From Pueraria lobata
Source: Front Plant Sci. 2021 Oct 8;12:743518. doi: 10.3389/fpls.2021.743518 (PMC8531098; doi:10.3389/fpls.2021.743518)
Supplement: Supplementary file 2 [file Data_Sheet_2.xlsx]

## Sheet: Table S1
Table S1 Comparison of unigenes from the two types of kudzu roots by transcriptome sequencing
GeneName	Length	Read_num in No. 1	RPKM	Read_num in No.2	RPKM	log2(Fold_change No.1/No. 2) normalized	p Value	FDR	Results	NCBI acce No.		e Value	Function	Speciese	KOG	KOG annotation	KOG class	KEGG annotation	KEGG class	KO number	E.C. number
comp29592_c0_seq1	725	3772	380.283	0	0	12.5968	0	0	UP				Hypothetical protein
comp18779_c0_seq1	1093	12083	808.03	2	0.162881	12.2764	0	0	UP	ref|XP_003596535.1|		e-109	Embryonic abundant protein USP92	Medicago truncatula
comp18589_c0_seq1	1952	4902	183.555	1	0.0456017	11.9748	0	0	UP				Hypothetical protein
comp46733_c1_seq1	2201	2318	76.9779	0	0	11.8943	7.97976e-255	8.14786e-253	UP				Hypothetical protein
comp39377_c0_seq1	4053	8601	155.112	2	0.0439253	11.786	0	0	UP	ref|NP_068730.1|		2e-52	putative inclusion body protein	Soybean chlorotic mottle virus
comp49654_c0_seq1	536	2044	278.733	0	0	11.7129	3.10733e-232	2.84457e-230	UP				Hypothetical protein
comp50289_c0_seq1	942	2005	155.574	0	0	11.6851	6.0062e-229	5.41924e-227	UP	ref|NP_001238278.1|		1e-61	uncharacterized protein LOC100306401	Glycine max	KOG0878	60S ribosomal protein L32	Translation, ribosomal structure and biogenesis	RP-L32e, RPL32; large subunit ribosomal protein L32e	Translation	K02912
comp44993_c1_seq1	2213	1855	61.2682	0	0	11.5729	3.96303e-216	3.31167e-214	UP	ref|XP_003618357.1|		e-142	(+)-delta-cadinene synthase isozyme A	Medicago truncatula
comp49365_c0_seq1	301	7232	1756.16	2	0.591459	11.5359	0	0	UP				Hypothetical protein
comp29336_c0_seq1	1086	60451	4068.61	18	1.47538	11.4292	0	0	UP	ref|NP_001237383.1|		1e-26	uncharacterized protein LOC100305579 precursor	Glycine max
comp18656_c0_seq1	2214	16739	552.618	5	0.201027	11.4247	0	0	UP	gb|ACU15367.1|		4e-42	unknown	Glycine max
comp37871_c0_seq1	659	1556	172.583	0	0	11.3193	1.26476e-189	9.17004e-188	UP				Hypothetical protein
comp29562_c0_seq1	2006	1539	56.0765	0	0	11.3035	4.4803e-188	3.21799e-186	UP	ref|XP_002274147.1|		8e-51	PREDICTED: putative UPF0481 protein At3g02645-like	Vitis vinifera
comp48713_c0_seq1	2571	1376	39.1191	0	0	11.1419	5.85874e-173	3.79001e-171	UP	ref|XP_003516682.1|		9e-86	PREDICTED: uncharacterized protein LOC100807274	Glycine max
comp18677_c0_seq1	1356	2711	146.131	1	0.065645	11.1203	0	0	UP			e-123	>gb|AAG23965.1|AF307511_1 class I chitinase	Vigna unguiculata subsp. sesquipedalis	KOG4742	Predicted chitinase	General function prediction only	E3.2.1.14; chitinase	Carbohydrate metabolism	K01183	[EC:3.2.1.14]
comp50311_c0_seq1	514	1341	190.695	0	0	11.1048	1.20014e-169	7.54447e-168	UP				Hypothetical protein
comp18833_c0_seq1	1604	8030	365.918	3	0.166486	11.1019	0	0	UP	ref|XP_002274159.1|		6e-62	PREDICTED: endoplasmic reticulum metallopeptidase 1	Vitis vinifera	KOG2194	Aminopeptidases of the M20 family	Posttranslational modification, protein turnover, chaperones, General function prediction only
comp33248_c2_seq1	2651	1306	36.0086	0	0	11.0666	2.60276e-166	1.59692e-164	UP	ref|XP_003616446.1|		0	Pumilio-like protein	Medicago truncatula	KOG1488	Translational repressor Pumilio/PUF3 and related RNA-binding proteins (Puf superfamily)	Translation, ribosomal structure and biogenesis
comp50653_c0_seq1	382	1178	225.4	0	0	10.9178	6.9309e-154	3.88311e-152	UP				Hypothetical protein
comp48938_c0_seq1	3439	1140	24.2296	0	0	10.8705	3.99903e-150	2.18032e-148	UP	emb|CAN75533.1|		e-126	hypothetical protein VITISV_024796	Vitis vinifera
comp19161_c0_seq1	1166	1129	70.7731	0	0	10.8565	4.98051e-149	2.68994e-147	UP	ref|NP_001235077.1|		5e-37	uncharacterized protein LOC100527368 precursor	Glycine max
comp49802_c0_seq1	243	1093	328.766	0	0	10.8098	2.0099e-145	1.05983e-143	UP				Hypothetical protein
comp34122_c1_seq1	2579	1088	30.8355	0	0	10.8031	6.40638e-145	3.36269e-143	UP	ref|XP_003613758.1|		e-156	Disease resistance-like protein	Medicago truncatula	KOG4658	Apoptotic ATPase	Signal transduction mechanisms
comp19112_c0_seq1	1984	2117	77.9924	1	0.0448662	10.7635	8.56547e-282	9.97004e-280	UP	ref|XP_003555777.1|		0	PREDICTED: isopenicillin N epimerase-like	Glycine max	KOG1549	Cysteine desulfurase NFS1	Amino acid transport and metabolism
comp49588_c0_seq1	742	4165	410.283	2	0.239931	10.7398	0	0	UP			4e-18	lipid transfer like protein	Vigna unguiculata
comp49107_c0_seq1	3670	4099	81.6366	2	0.0485093	10.7167	0	0	UP	emb|CAN61630.1|		0	hypothetical protein VITISV_003191	Vitis vinifera
comp18754_c1_seq1	380	1005	193.31	0	0	10.6887	1.82559e-136	8.89269e-135	UP	ref|XP_002529747.1|		1e-30	conserved hypothetical protein	Ricinus communis
comp27082_c0_seq1	676	1944	210.195	1	0.131678	10.6405	4.91256e-264	5.25713e-262	UP	ref|XP_003545484.1|		2e-82	PREDICTED: fasciclin-like arabinogalactan protein 2-like	Glycine max	KOG1437	Fasciclin and related adhesion glycoproteins	Cell wall/membrane/envelope biogenesis, Extracellular structures
comp25605_c0_seq1	237	949	292.678	0	0	10.6059	1.19103e-130	5.51743e-129	UP			7e-38	>sp|Q9XHC6.1|C93E1_SOYBN RecName: Full=Beta-amyrin 24-hydroxylase; AltName: Full=Cytochrome P450 93E1; AltName: Full=Sophoradiol 24-hydroxylase gb|AAD38930.1|AF135485_1 cytochrome P450 monooxygenaseCYP93D1	Glycine max	KOG0156	Cytochrome P450 CYP2 subfamily	Secondary metabolites biosynthesis, transport and catabolism
comp19016_c1_seq1	612	943	112.625	0	0	10.5968	5.06383e-130	2.32939e-128	UP	ref|NP_001240102.1|		1e-30	uncharacterized protein LOC100786519	Glycine max
comp18767_c0_seq1	999	943	68.9952	0	0	10.5968	5.06383e-130	2.32939e-128	UP	ref|XP_003554768.1|		2e-53	PREDICTED: aspartic proteinase nepenthesin-1-like	Glycine max	KOG1339	Aspartyl protease	Posttranslational modification, protein turnover, chaperones
comp18375_c0_seq1	1496	928	45.3408	0	0	10.5737	1.9087e-128	8.6618e-127	UP	gb|AEJ07891.1|		8e-99	putative coat protein	Pepper cryptic virus 1
comp34535_c0_seq1	2208	918	30.389	0	0	10.558	2.16517e-127	9.74242e-126	UP	ref|XP_003535706.1|		0	PREDICTED: uncharacterized protein LOC100815528	Glycine max
comp34250_c0_seq1	673	913	99.1582	0	0	10.5502	7.31239e-127	3.27747e-125	UP	ref|XP_003544773.1|		e-113	PREDICTED: glucan endo-1,3-beta-glucosidase 12-like	Glycine max
comp51084_c0_seq1	631	885	102.515	0	0	10.5052	6.90194e-124	2.99622e-122	UP				Hypothetical protein		KOG1925	Rac1 GTPase effector FHOS	Signal transduction mechanisms, Cytoskeleton
comp18745_c0_seq1	980	877	65.4103	0	0	10.4921	4.93953e-123	2.12693e-121	UP	ref|NP_001238524.1|		4e-11	uncharacterized protein LOC100305905	Glycine max
comp47114_c0_seq1	3395	3421	73.6523	2	0.0524386	10.4559	0	0	UP	ref|XP_003539930.1|		0	PREDICTED: putative disease resistance protein At1g50180-like	Glycine max	KOG4658	Apoptotic ATPase	Signal transduction mechanisms
comp20085_c0_seq1	446	855	140.121	0	0	10.4555	1.13579e-120	4.75708e-119	UP				Hypothetical protein
comp18594_c0_seq1	641	842	96.0123	0	0	10.4334	2.87496e-119	1.19256e-117	UP				Hypothetical protein
comp46546_c4_seq1	281	841	218.757	0	0	10.4316	3.6883e-119	1.52902e-117	UP				Hypothetical protein
comp23781_c0_seq1	3056	1679	40.1578	1	0.0291278	10.4291	5.91678e-236	5.49664e-234	UP				Hypothetical protein
comp18594_c1_seq1	400	839	153.312	0	0	10.4282	6.07183e-119	2.50959e-117	UP	ref|NP_001237923.1|		6e-55	uncharacterized protein LOC100500684	Glycine max	KOG3320	40S ribosomal protein S7	Translation, ribosomal structure and biogenesis
comp50660_c0_seq1	253	837	241.812	0	0	10.4248	9.99896e-119	4.11795e-117	UP				Hypothetical protein
comp42462_c2_seq1	523	827	115.578	0	0	10.4074	1.21693e-117	4.95269e-116	UP				Hypothetical protein		KOG0260	RNA polymerase II, large subunit	Transcription
comp24402_c0_seq1	1562	815	38.1373	0	0	10.3863	2.46828e-116	9.9168e-115	UP	gb|AEJ07890.1|		e-134	putative RNA-dependent RNA polymerase	Pepper cryptic virus 1
comp58411_c0_seq1	2009	814	29.6154	0	0	10.3846	3.17365e-116	1.27433e-114	UP	ref|XP_003521488.1|		0	PREDICTED: cytochrome P450 704C1-like	Glycine max	KOG0157	Cytochrome P450 CYP4/CYP19/CYP26 subfamilies	Secondary metabolites biosynthesis, transport and catabolism, Lipid transport and metabolism
comp51468_c0_seq1	1354	806	43.51	0	0	10.3703	2.3779e-115	9.44918e-114	UP				Hypothetical protein
comp18699_c0_seq1	513	794	113.13	0	0	10.3487	4.92725e-114	1.93238e-112	UP				Hypothetical protein
comp26759_c0_seq1	236	6190	1917.13	4	1.50872	10.3114	0	0	UP				Hypothetical protein
comp29367_c0_seq1	552	12378	1639.02	8	1.29007	10.3112	0	0	UP	ref|XP_003537888.1|		4e-27	PREDICTED: organ-specific protein S2-like	Glycine max
comp50074_c0_seq1	373	769	150.692	0	0	10.3025	2.83594e-111	1.08268e-109	UP				Hypothetical protein		KOG0921	Dosage compensation complex, subunit MLE	Transcription
comp36497_c1_seq1	206	760	269.662	0	0	10.2855	2.8332e-110	1.06717e-108	UP				Hypothetical protein
comp27403_c0_seq1	3141	760	17.6856	0	0	10.2855	2.8332e-110	1.06717e-108	UP				Hypothetical protein
comp25210_c0_seq1	1238	746	44.0444	0	0	10.2587	1.03179e-108	3.80238e-107	UP	ref|XP_003552518.1|		1e-88	PREDICTED: agmatine coumaroyltransferase-like	Glycine max
comp49589_c0_seq1	209	735	257.048	0	0	10.2373	1.76164e-107	6.40988e-106	UP				Hypothetical protein
comp23359_c0_seq1	1501	721	35.1097	0	0	10.2095	6.63089e-106	2.369e-104	UP	ref|XP_003525311.1|		2e-91	PREDICTED: cytidine deaminase-like	Glycine max	KOG0833	Cytidine deaminase	Nucleotide transport and metabolism	E3.5.4.5, cdd; cytidine deaminase	Xenobiotics biodegradation and metabolism	K01489	[EC:3.5.4.5]
comp18636_c0_seq1	458	1415	225.821	1	0.194355	10.1823	9.60693e-207	7.72854e-205	UP				Hypothetical protein
comp18625_c0_seq1	623	706	82.8304	0	0	10.1792	3.30347e-104	1.16099e-102	UP	ref|XP_003551265.1|		3e-14	PREDICTED: uncharacterized protein LOC100779858	Glycine max
comp51003_c0_seq1	706	699	72.3678	0	0	10.1648	2.06258e-103	7.2012e-102	UP				Hypothetical protein
comp50079_c0_seq1	237	697	214.96	0	0	10.1607	3.48396e-103	1.21484e-101	UP				Hypothetical protein
comp18721_c0_seq1	397	697	128.326	0	0	10.1607	3.48396e-103	1.21484e-101	UP	gb|AAB86942.1|		2e-08	endoplasmic reticulum HSC70-cognate binding protein precursor	Glycine max
comp48311_c0_seq1	2886	695	17.602	0	0	10.1566	5.88723e-103	2.04406e-101	UP	ref|XP_003545189.1|		0	PREDICTED: receptor-like protein 12-like	Glycine max	KOG0618	Serine/threonine phosphatase 2C containing leucine-rich repeats, similar to SCN circadian oscillatory protein (SCOP)	Signal transduction mechanisms
comp46806_c0_seq1	2019	1306	47.2803	1	0.0440884	10.0666	2.90987e-194	2.16902e-192	UP	ref|XP_003527673.1|		e-136	PREDICTED: serine/threonine-protein phosphatase PP1-like	Glycine max	KOG0374	Serine/threonine specific protein phosphatase PP1, catalytic subunit	Signal transduction mechanisms, General function prediction only
comp41360_c0_seq1	1022	2608	186.522	2	0.174197	10.0644	0	0	UP	ref|NP_001238450.1|		4e-87	uncharacterized protein LOC100305900 precursor	Glycine max
comp43416_c2_seq1	9482	646	4.97973	0	0	10.0511	2.56195e-97	8.41275e-96	UP			0	retroelement pol polyprot	Arabidopsis thaliana
comp18563_c0_seq1	1226	644	38.3944	0	0	10.0466	4.37627e-97	1.43228e-95	UP	ref|NP_001237825.1|		5e-71	AIR12 precursor	Glycine max	KOG4293	Predicted membrane protein, contains DoH and Cytochrome b-561/ferric reductase transmembrane domains	Signal transduction mechanisms
comp50351_c0_seq1	219	628	209.599	0	0	10.0103	3.22382e-95	1.03306e-93	UP				Hypothetical protein
comp29847_c0_seq1	547	619	82.7135	0	0	9.98948	3.66667e-94	1.15989e-92	UP	ref|XP_003540073.1|		9e-35	PREDICTED: patellin-3-like	Glycine max	KOG1471	Phosphatidylinositol transfer protein SEC14 and related proteins	Lipid transport and metabolism
comp51433_c0_seq1	376	614	119.359	0	0	9.97778	1.42117e-93	4.46799e-92	UP				Hypothetical protein
comp27678_c2_seq1	939	614	47.7943	0	0	9.97778	1.42117e-93	4.46799e-92	UP	ref|XP_003538024.1|		1e-90	PREDICTED: uncharacterized protein LOC100780969	Glycine max
comp37817_c0_seq1	363	607	122.224	0	0	9.96123	9.51727e-93	2.96043e-91	UP	ref|NP_001242419.1|		2e-18	uncharacterized protein LOC100816262	Glycine max	KOG0374	Serine/threonine specific protein phosphatase PP1, catalytic subunit	Signal transduction mechanisms, General function prediction only
comp28806_c0_seq1	9860	601	4.45523	0	0	9.9469	4.87991e-92	1.50103e-90	UP	gb|AAO23078.1|		e-108	polyprotein	Glycine max
comp41317_c1_seq1	830	583	51.3409	0	0	9.90303	6.75279e-90	2.0169e-88	UP				Hypothetical protein
comp48118_c0_seq1	3768	576	11.1734	0	0	9.88561	4.64328e-89	1.37111e-87	UP				Hypothetical protein
comp18580_c0_seq1	382	576	110.213	0	0	9.88561	4.64328e-89	1.37111e-87	UP				Hypothetical protein
comp50221_c0_seq1	280	569	148.534	0	0	9.86797	3.21259e-88	9.36822e-87	UP				Hypothetical protein
comp48057_c0_seq1	547	1136	151.797	1	0.162732	9.86543	3.17626e-174	2.07415e-172	UP				Hypothetical protein
comp33799_c0_seq1	890	2271	186.509	2	0.200033	9.86479	0	0	UP	gb|AAD10734.1|		5e-43	mannose lectin	Lablab purpureus
comp52293_c0_seq1	360	561	113.903	0	0	9.84754	2.95279e-87	8.47633e-86	UP				Hypothetical protein
comp50275_c0_seq1	272	561	150.753	0	0	9.84754	2.95279e-87	8.47633e-86	UP	ref|NP_001235973.1|		6e-12	NAD(P)H-dependent 6'-deoxychalcone synthase	Glycine max
comp29856_c0_seq1	502	550	80.0814	0	0	9.81897	6.32124e-86	1.78125e-84	UP				Hypothetical protein
comp18735_c0_seq1	717	550	56.0682	0	0	9.81897	6.32124e-86	1.78125e-84	UP				Hypothetical protein
comp28498_c0_seq1	1064	1080	74.1917	1	0.0836603	9.7925	1.87109e-167	1.15519e-165	UP	ref|XP_003556674.1|		1e-87	PREDICTED: uncharacterized protein LOC100798352	Glycine max
comp25605_c1_seq1	275	540	143.527	0	0	9.7925	1.03869e-84	2.87468e-83	UP				Hypothetical protein
comp48120_c0_seq1	2572	533	15.1471	0	0	9.77367	7.42978e-84	2.03667e-82	UP	gb|ABD32582.1|		0	Integrase, catalytic region; Zinc finger, CCHC-type; Peptidase aspartic, catalytic	Medicago truncatula
comp57071_c0_seq1	1001	530	38.7003	0	0	9.76553	1.73015e-83	4.7221e-82	UP	ref|NP_001240897.1|		e-102	uncharacterized protein LOC100816766 precursor	Glycine max				kynB; arylformamidase	Amino acid metabolism	K07130	[EC:3.5.1.9]
comp38152_c0_seq1	1033	527	37.2892	0	0	9.75734	4.034e-83	1.09408e-81	UP				Hypothetical protein
comp51435_c0_seq1	473	520	80.3554	0	0	9.73805	2.9223e-82	7.82271e-81	UP				Hypothetical protein
comp29552_c0_seq1	455	520	83.5343	0	0	9.73805	2.9223e-82	7.82271e-81	UP	ref|NP_001234963.1|		3e-11	uncharacterized protein LOC100305921	Glycine max
comp24860_c0_seq1	624	519	60.7933	0	0	9.73527	3.87995e-82	1.03601e-80	UP				Hypothetical protein
comp33737_c0_seq1	466	501	78.5823	0	0	9.68435	6.53691e-80	1.69403e-78	UP			1e-74	naringenin-chalcone synthase	Pisum sativum
comp29595_c2_seq1	604	501	60.6281	0	0	9.68435	6.53691e-80	1.69403e-78	UP	ref|XP_003517586.1|		e-104	PREDICTED: probable carboxylesterase 2-like	Glycine max	KOG1515	Arylacetamide deacetylase	Defense mechanisms
comp25587_c1_seq1	1089	495	33.2239	0	0	9.66697	3.64884e-79	9.38016e-78	UP	ref|XP_003537488.1|		4e-14	PREDICTED: putative serine/threonine-protein kinase-like protein CCR3-like	Glycine max
comp50744_c0_seq1	414	487	85.9808	0	0	9.64346	3.64359e-78	9.23935e-77	UP				Hypothetical protein
comp49227_c0_seq1	3439	970	20.6164	1	0.0258839	9.63752	6.99492e-154	3.91579e-152	UP	emb|CAN64955.1|		0	hypothetical protein VITISV_029829	Vitis vinifera
comp18518_c0_seq1	692	484	51.1225	0	0	9.63455	8.65744e-78	2.1849e-76	UP				Hypothetical protein
comp32062_c2_seq1	1060	482	33.2364	0	0	9.62857	1.54276e-77	3.88215e-76	UP	ref|XP_003554413.1|		e-140	PREDICTED: cullin-3A-like	Glycine max	KOG2166	Cullins	Cell cycle control, cell division, chromosome partitioning
comp49153_c1_seq1	275	481	127.845	0	0	9.62558	2.05993e-77	5.1713e-76	UP				Hypothetical protein
comp29363_c0_seq1	559	481	62.8936	0	0	9.62558	2.05993e-77	5.1713e-76	UP	ref|XP_003521649.1|		8e-73	PREDICTED: ATP-citrate synthase alpha chain protein 2-like	Glycine max	KOG1254	ATP-citrate lyase	Energy production and conversion
comp29589_c0_seq1	1341	951	51.8352	1	0.0663792	9.60898	1.69257e-151	9.33129e-150	UP				Hypothetical protein		KOG0260	RNA polymerase II, large subunit	Transcription
comp25210_c1_seq1	603	467	56.6073	0	0	9.58296	1.19893e-75	2.93144e-74	UP	ref|XP_003552581.1|		4e-50	PREDICTED: anthocyanin 5-aromatic acyltransferase-like	Glycine max
comp40649_c0_seq1	4941	463	6.84919	0	0	9.57055	3.85084e-75	9.35917e-74	UP	emb|CAN74794.1|		4e-41	hypothetical protein VITISV_041689	Vitis vinifera	KOG4400	E3 ubiquitin ligase interacting with arginine methyltransferase	Posttranslational modification, protein turnover, chaperones
comp30560_c0_seq1	1448	1788	90.2551	2	0.122948	9.51981	1.84094e-286	2.18332e-284	UP	ref|XP_003519484.1|		3e-92	PREDICTED: uncharacterized protein LOC100789647	Glycine max
comp19581_c0_seq1	968	447	33.7524	0	0	9.51981	4.20738e-73	9.97972e-72	UP				Hypothetical protein
comp33052_c0_seq1	2829	446	11.5232	0	0	9.51658	5.64978e-73	1.33666e-71	UP	ref|XP_003556003.1|		0	PREDICTED: cysteine-rich receptor-like protein kinase 29-like	Glycine max	KOG1187	Serine/threonine protein kinase	Signal transduction mechanisms
comp18761_c0_seq1	1262	446	25.8314	0	0	9.51658	5.64978e-73	1.33666e-71	UP				Hypothetical protein
comp53903_c0_seq1	783	443	41.3537	0	0	9.50685	1.36941e-72	3.22162e-71	UP	gb|ACU20748.1|		1e-08	unknown	Glycine max
comp37248_c0_seq1	1805	881	35.6756	1	0.0493156	9.49868	1.31539e-142	6.73542e-141	UP				Hypothetical protein
comp48443_c0_seq1	931	438	34.3872	0	0	9.49047	6.00977e-72	1.39764e-70	UP				Hypothetical protein
comp46318_c1_seq1	2949	425	10.5338	0	0	9.447	2.86918e-70	6.48892e-69	UP				Hypothetical protein
comp51339_c0_seq1	398	424	77.8674	0	0	9.4436	3.8676e-70	8.73266e-69	UP				Hypothetical protein
comp48954_c1_seq1	388	423	79.6859	0	0	9.4402	5.21441e-70	1.17582e-68	UP	ref|XP_003528404.1|		4e-11	PREDICTED: uncharacterized protein LOC100820420	Glycine max
comp45420_c0_seq1	419	421	73.4414	0	0	9.43336	9.48343e-70	2.12873e-68	UP				Hypothetical protein
comp51399_c0_seq1	340	415	89.2159	0	0	9.41265	5.72982e-69	1.27087e-67	UP	ref|XP_003550132.1|		8e-26	PREDICTED: probable WRKY transcription factor 11-like	Glycine max
comp18671_c0_seq1	451	823	133.382	1	0.197372	9.40043	4.19422e-135	2.01183e-133	UP	gb|ADV71377.1|		4e-21	chalcone isomerase 2	Pueraria montana var. lobata
comp29435_c0_seq1	372	409	80.3625	0	0	9.39164	3.48493e-68	7.63874e-67	UP				Hypothetical protein
comp19311_c0_seq1	1265	408	23.5745	0	0	9.38811	4.71143e-68	1.02977e-66	UP	ref|XP_003535420.1|		5e-14	PREDICTED: PRA1 family protein D-like	Glycine max	KOG3142	Prenylated rab acceptor 1	Intracellular trafficking, secretion, and vesicular transport
comp33192_c1_seq1	902	407	32.9808	0	0	9.38457	6.37079e-68	1.39025e-66	UP	ref|XP_003601529.1|		7e-91	Inorganic phosphate transporter 1-4	Medicago truncatula	KOG0252	Inorganic phosphate transporter	Inorganic ion transport and metabolism
comp35083_c0_seq1	2203	403	13.371	0	0	9.37032	2.13389e-67	4.62449e-66	UP	ref|XP_003526344.1|		1e-30	PREDICTED: uncharacterized protein LOC100799415	Glycine max
comp51528_c0_seq1	313	399	93.1754	0	0	9.35593	7.16926e-67	1.54111e-65	UP				Hypothetical protein
comp52758_c0_seq1	433	398	67.1843	0	0	9.35231	9.71087e-67	2.08357e-65	UP				Hypothetical protein
comp34323_c1_seq1	444	395	65.026	0	0	9.34139	2.41609e-66	5.14717e-65	UP	ref|NP_001242279.1|		9e-41	uncharacterized protein LOC100794980	Glycine max
comp51045_c0_seq1	353	391	80.9608	0	0	9.32671	8.16779e-66	1.73043e-64	UP				Hypothetical protein
comp18754_c0_seq1	322	389	88.3012	0	0	9.31931	1.50353e-65	3.16788e-64	UP				Hypothetical protein
comp38378_c0_seq1	1776	385	15.8449	0	0	9.3044	5.10694e-65	1.06657e-63	UP	ref|NP_001239789.1|		6e-76	uncharacterized protein LOC100500254	Glycine max
comp30712_c0_seq1	897	1539	125.406	2	0.198472	9.30346	4.53524e-254	4.61031e-252	UP				Hypothetical protein
comp22405_c0_seq1	536	384	52.3648	0	0	9.30064	6.9365e-65	1.44343e-63	UP	ref|XP_003537641.1|		1e-89	PREDICTED: parafibromin-like	Glycine max	KOG3786	RNA polymerase II assessory factor Cdc73p	Transcription
comp56457_c0_seq1	803	383	34.8623	0	0	9.29688	9.42338e-65	1.9565e-63	UP	ref|XP_003552209.1|		4e-41	PREDICTED: 18.2 kDa class I heat shock protein-like	Glycine max	KOG0710	Molecular chaperone (small heat-shock protein Hsp26/Hsp42)	Posttranslational modification, protein turnover, chaperones
comp40169_c1_seq1	3673	383	7.62168	0	0	9.29688	9.42338e-65	1.9565e-63	UP	ref|XP_003555650.1|		e-115	PREDICTED: uncharacterized protein LOC100817175	Glycine max	KOG0260	RNA polymerase II, large subunit	Transcription
comp46240_c0_seq1	1936	382	14.4222	0	0	9.29311	1.28044e-64	2.6541e-63	UP				Hypothetical protein
comp29122_c1_seq1	486	763	114.752	1	0.183158	9.29122	3.3662e-127	1.5117e-125	UP	ref|XP_003517745.1|		1e-10	PREDICTED: metalloendoproteinase 1-like	Glycine max
comp21442_c0_seq1	584	379	47.435	0	0	9.28174	3.21626e-64	6.61695e-63	UP				Hypothetical protein
comp54269_c0_seq1	339	378	81.5014	0	0	9.27792	4.37378e-64	8.98233e-63	UP				Hypothetical protein
comp53016_c0_seq1	316	369	85.3517	0	0	9.24316	7.02177e-63	1.41221e-61	UP				Hypothetical protein
comp49973_c0_seq1	878	2203	183.397	3	0.30415	9.23597	0	0	UP	ref|NP_001239816.1|		3e-21	uncharacterized protein LOC100813859	Glycine max
comp51969_c0_seq1	374	364	71.1382	0	0	9.22348	3.30675e-62	6.59477e-61	UP				Hypothetical protein
comp23546_c1_seq1	250	363	106.13	0	0	9.21951	4.51096e-62	8.96012e-61	UP				Hypothetical protein
comp51091_c0_seq1	255	359	102.903	0	0	9.20352	1.56557e-61	3.07781e-60	UP				Hypothetical protein
comp49017_c0_seq1	6357	718	8.25553	1	0.0140026	9.20352	3.61366e-121	1.5237e-119	UP	dbj|BAH80025.1|		0	putative retrotransposon protein	Oryza sativa Indica Group	KOG4400	E3 ubiquitin ligase interacting with arginine methyltransferase	Posttranslational modification, protein turnover, chaperones
comp31869_c0_seq1	915	358	28.5979	0	0	9.1995	2.138e-61	4.18766e-60	UP	ref|XP_003519012.1|		5e-78	PREDICTED: disease resistance response protein 206-like	Glycine max
comp32918_c0_seq1	1558	356	16.7015	0	0	9.19142	3.9899e-61	7.76428e-60	UP				Hypothetical protein
comp57304_c0_seq1	1302	710	39.8584	1	0.0683676	9.18736	4.36325e-120	1.82306e-118	UP	ref|NP_001239627.1|		e-135	uncharacterized protein LOC100785409	Glycine max	KOG1515	Arylacetamide deacetylase	Defense mechanisms
comp33248_c3_seq1	637	348	39.9312	0	0	9.15863	4.8821e-60	9.3321e-59	UP	ref|XP_002311179.1|		e-111	predicted protein	Populus trichocarpa	KOG1488	Translational repressor Pumilio/PUF3 and related RNA-binding proteins (Puf superfamily)	Translation, ribosomal structure and biogenesis
comp18736_c0_seq1	524	347	48.4029	0	0	9.15447	6.6834e-60	1.27435e-58	UP				Hypothetical protein
comp34121_c0_seq1	203	344	123.861	0	0	9.14195	1.71695e-59	3.25133e-58	UP	ref|XP_003550431.1|		1e-14	PREDICTED: uncharacterized protein LOC100776119	Glycine max
comp32138_c0_seq1	1762	343	14.2286	0	0	9.13775	2.35257e-59	4.444e-58	UP	gb|AFK46798.1|		0	unknown	Medicago truncatula	KOG0156	Cytochrome P450 CYP2 subfamily	Secondary metabolites biosynthesis, transport and catabolism
comp26586_c0_seq1	900	2052	166.651	3	0.296715	9.13353	0	0	UP				Hypothetical protein
comp47492_c0_seq1	2013	341	12.3818	0	0	9.12931	4.41986e-59	8.3014e-58	UP	ref|XP_003620066.1|		4e-57	hypothetical protein MTR_6g074980	Medicago truncatula
comp44842_c3_seq1	464	341	53.7167	0	0	9.12931	4.41986e-59	8.3014e-58	UP				Hypothetical protein
comp34250_c2_seq1	485	341	51.3908	0	0	9.12931	4.41986e-59	8.3014e-58	UP	ref|XP_003519593.1|		4e-42	PREDICTED: glucan endo-1,3-beta-glucosidase 12-like	Glycine max
comp45170_c3_seq1	327	681	152.22	1	0.272216	9.12719	3.86569e-116	1.55041e-114	UP	ref|XP_003519683.1|		4e-25	PREDICTED: fasciclin-like arabinogalactan protein 2-like	Glycine max
comp30847_c0_seq1	1211	340	20.5214	0	0	9.12507	6.06026e-59	1.13561e-57	UP	ref|NP_001240171.1|		e-136	uncharacterized protein LOC100793956	Glycine max	KOG1455	Lysophospholipase	Lipid transport and metabolism
comp19377_c0_seq1	871	340	28.5321	0	0	9.12507	6.06026e-59	1.13561e-57	UP				Hypothetical protein
comp29595_c0_seq1	504	339	49.1634	0	0	9.12082	8.31139e-59	1.5547e-57	UP				Hypothetical protein
comp49385_c0_seq1	687	2709	288.221	4	0.51828	9.11923	0	0	UP				Hypothetical protein
comp51450_c0_seq1	419	338	58.9625	0	0	9.11656	1.14013e-58	2.12924e-57	UP				Hypothetical protein
comp19402_c0_seq1	241	1344	407.62	2	0.73871	9.108	8.85712e-228	7.93966e-226	UP	ref|NP_001242322.1|		8e-15	uncharacterized protein LOC100809326	Glycine max	KOG1502	Flavonol reductase/cinnamoyl-CoA reductase	Defense mechanisms
comp56543_c0_seq1	439	333	55.4438	0	0	9.09506	5.55761e-58	1.02569e-56	UP	ref|XP_003536171.1|		4e-76	PREDICTED: methionine gamma-lyase-like	Glycine max	KOG0053	Cystathionine beta-lyases/cystathionine gamma-synthases	Amino acid transport and metabolism
comp28181_c0_seq1	235	332	103.263	0	0	9.09072	7.6345e-58	1.40524e-56	UP	ref|XP_003526318.1|		1e-21	PREDICTED: LOW QUALITY PROTEIN: peroxidase 3-like	Glycine max
comp50071_c0_seq1	249	656	192.565	1	0.357488	9.07323	1.05575e-112	4.08703e-111	UP				Hypothetical protein
comp47571_c2_seq1	261	328	91.8557	0	0	9.07323	2.72509e-57	4.97347e-56	UP				Hypothetical protein
comp32304_c1_seq1	226	325	105.111	0	0	9.05998	7.09453e-57	1.28562e-55	UP	ref|NP_001236164.1|		1e-27	uncharacterized protein LOC100527699	Glycine max
comp29851_c0_seq1	2062	324	11.485	0	0	9.05553	9.76445e-57	1.7625e-55	UP	ref|XP_003550511.1|		4e-08	PREDICTED: LOW QUALITY PROTEIN: F-box protein CPR30-like, partial	Glycine max
comp51663_c0_seq1	212	319	109.984	0	0	9.03309	4.84017e-56	8.63388e-55	UP				Hypothetical protein
comp34250_c1_seq1	346	319	67.3888	0	0	9.03309	4.84017e-56	8.63388e-55	UP	ref|XP_003519593.1|		6e-51	PREDICTED: glucan endo-1,3-beta-glucosidase 12-like	Glycine max
comp44406_c0_seq1	3129	318	7.42839	0	0	9.02857	6.67151e-56	1.18653e-54	UP				Hypothetical protein
comp50885_c0_seq1	258	317	89.8075	0	0	9.02402	9.19804e-56	1.63e-54	UP				Hypothetical protein
comp60037_c0_seq1	1036	316	22.2946	0	0	9.01946	1.26845e-55	2.24439e-54	UP	ref|XP_003528659.1|		3e-79	PREDICTED: uncharacterized protein LOC100819528	Glycine max
comp43997_c0_seq1	339	314	67.7022	0	0	9.0103	2.41413e-55	4.25735e-54	UP				Hypothetical protein
comp41422_c1_seq1	2505	312	9.10374	0	0	9.00108	4.5992e-55	8.06338e-54	UP	emb|CAN72408.1|		1e-23	hypothetical protein VITISV_038204	Vitis vinifera
comp33248_c1_seq1	759	311	29.9496	0	0	8.99645	6.35051e-55	1.11169e-53	UP	ref|XP_002524201.1|		3e-39	pumilio, putative	Ricinus communis	KOG1488	Translational repressor Pumilio/PUF3 and related RNA-binding proteins (Puf superfamily)	Translation, ribosomal structure and biogenesis
comp27207_c0_seq1	878	622	51.7808	1	0.101383	8.99645	5.61133e-108	2.05146e-106	UP				Hypothetical protein
comp49801_c0_seq1	564	1242	160.959	2	0.315655	8.99413	1.17498e-213	9.72442e-212	UP				Hypothetical protein
comp44522_c0_seq1	4763	310	4.75723	0	0	8.99181	8.77093e-55	1.52996e-53	UP	ref|XP_003530517.1|		0	PREDICTED: uncharacterized protein LOC100800881	Glycine max
comp24064_c0_seq1	821	308	27.4208	0	0	8.98247	1.67438e-54	2.90091e-53	UP	ref|NP_001236296.1|		1e-36	uncharacterized protein LOC100527454	Glycine max
comp51709_c0_seq1	205	306	109.104	0	0	8.97307	3.19968e-54	5.51861e-53	UP				Hypothetical protein
comp51512_c0_seq1	262	305	85.0886	0	0	8.96835	4.42489e-54	7.6118e-53	UP				Hypothetical protein
comp50130_c0_seq1	276	305	80.7725	0	0	8.96835	4.42489e-54	7.6118e-53	UP				Hypothetical protein
comp48418_c0_seq1	3183	607	13.9388	1	0.0279656	8.96123	7.14111e-106	2.54667e-104	UP				Hypothetical protein		KOG0566	Inositol-1,4,5-triphosphate 5-phosphatase (synaptojanin), INP51/INP52/INP53 family	Intracellular trafficking, secretion, and vesicular transport
comp39705_c0_seq1	1422	607	31.2005	1	0.0625982	8.96123	7.14111e-106	2.54667e-104	UP				Hypothetical protein
comp31988_c0_seq1	508	302	43.4526	0	0	8.95409	1.17211e-53	2.00158e-52	UP				Hypothetical protein
comp43821_c0_seq1	1477	301	14.8956	0	0	8.9493	1.62263e-53	2.76135e-52	UP				Hypothetical protein
comp23269_c0_seq1	1277	300	17.1713	0	0	8.9445	2.2469e-53	3.81525e-52	UP				Hypothetical protein		KOG0260	RNA polymerase II, large subunit	Transcription
comp41812_c0_seq1	260	297	83.4941	0	0	8.93	5.97543e-53	1.00695e-51	UP	gb|AFK49564.1|		8e-33	unknown	Medicago truncatula
comp52751_c0_seq1	419	296	51.6358	0	0	8.92514	8.28316e-53	1.39193e-51	UP				Hypothetical protein		KOG0965	Predicted RNA-binding protein, contains SWAP and G-patch domains	General function prediction only
comp50999_c0_seq1	201	296	107.639	0	0	8.92514	8.28316e-53	1.39193e-51	UP				Hypothetical protein
comp32503_c1_seq1	765	591	56.4676	1	0.116359	8.9227	1.29643e-103	4.53087e-102	UP	gb|ADZ45296.1|		3e-92	chalcone synthase 2	Glycyrrhiza uralensis
comp46748_c3_seq1	262	295	82.2988	0	0	8.92025	1.14853e-52	1.92464e-51	UP	ref|NP_001235720.1|		4e-28	resistance protein KR3	Glycine max
comp51186_c0_seq1	273	294	78.715	0	0	8.91535	1.59295e-52	2.66195e-51	UP				Hypothetical protein
comp35158_c0_seq1	1247	294	17.2327	0	0	8.91535	1.59295e-52	2.66195e-51	UP	gb|ACN35829.1|		1e-06	unknown	Zea mays
comp18588_c0_seq1	307	584	139.042	1	0.28995	8.90551	1.27554e-102	4.42205e-101	UP				Hypothetical protein
comp18570_c0_seq1	404	579	104.754	1	0.220333	8.8931	6.55694e-102	2.25729e-100	UP				Hypothetical protein
comp47977_c0_seq1	2007	578	21.0501	1	0.0443521	8.89061	9.10081e-102	3.13148e-100	UP	ref|XP_003519502.1|		5e-20	PREDICTED: uncharacterized protein LOC100799147	Glycine max	KOG0510	Ankyrin repeat protein	General function prediction only
comp30592_c0_seq1	641	289	32.9543	0	0	8.89061	8.20886e-52	1.35229e-50	UP				Hypothetical protein
comp53301_c0_seq1	377	285	55.2556	0	0	8.8705	3.06269e-51	4.99467e-50	UP				Hypothetical protein
comp51895_c0_seq1	252	285	82.6642	0	0	8.8705	3.06269e-51	4.99467e-50	UP				Hypothetical protein
comp52031_c0_seq1	268	282	76.9108	0	0	8.85523	8.24605e-51	1.33296e-49	UP				Hypothetical protein
comp38084_c0_seq1	966	282	21.3376	0	0	8.85523	8.24605e-51	1.33296e-49	UP				Hypothetical protein
comp30080_c0_seq1	364	282	56.6266	0	0	8.85523	8.24605e-51	1.33296e-49	UP				Hypothetical protein
comp94384_c0_seq1	3649	280	5.60863	0	0	8.84497	1.59817e-50	2.57198e-49	UP	ref|XP_003535474.1|		0	PREDICTED: uncharacterized protein LOC100816062	Glycine max
comp31498_c0_seq1	1427	279	14.2907	0	0	8.8398	2.22586e-50	3.57297e-49	UP	ref|XP_003610624.1|		2e-51	Histone deacetylase	Medicago truncatula	KOG1873	Ubiquitin-specific protease	Posttranslational modification, protein turnover, chaperones
comp19096_c0_seq1	572	278	35.524	0	0	8.83462	3.10096e-50	4.965e-49	UP	ref|XP_003532234.1|		1e-41	PREDICTED: uncharacterized protein LOC100500599	Glycine max
comp30952_c0_seq1	1294	277	15.6465	0	0	8.82942	4.32137e-50	6.90299e-49	UP				Hypothetical protein
comp51513_c0_seq1	337	276	59.8621	0	0	8.82421	6.02381e-50	9.5892e-49	UP				Hypothetical protein
comp53324_c0_seq1	286	274	70.0257	0	0	8.81371	1.17152e-49	1.8483e-48	UP				Hypothetical protein
comp58851_c0_seq1	1308	547	30.567	1	0.068054	8.81108	2.5285e-97	8.30685e-96	UP	ref|XP_003526843.1|		e-141	PREDICTED: uncharacterized protein LOC100801920	Glycine max
comp53198_c0_seq1	224	273	89.0815	0	0	8.80844	1.63448e-49	2.56785e-48	UP				Hypothetical protein
comp44760_c0_seq1	431	273	46.2976	0	0	8.80844	1.63448e-49	2.56785e-48	UP	ref|XP_003554652.1|		7e-10	PREDICTED: probable histone H2A.5	Glycine max	KOG1756	Histone 2A	Chromatin structure and dynamics
comp62421_c0_seq1	833	272	23.8669	0	0	8.80315	2.28107e-49	3.57594e-48	UP				Hypothetical protein
comp19104_c0_seq1	352	270	56.0653	0	0	8.7925	4.44672e-49	6.94255e-48	UP				Hypothetical protein
comp33273_c0_seq1	1716	539	22.9585	1	0.0518733	8.78982	3.62529e-96	1.17535e-94	UP	ref|XP_003533346.1|		0	PREDICTED: MATE efflux family protein 9-like	Glycine max	KOG1347	Uncharacterized membrane protein, predicted efflux pump	General function prediction only
comp52421_c0_seq1	256	269	76.8042	0	0	8.78714	6.21132e-49	9.66043e-48	UP				Hypothetical protein
comp50780_c0_seq1	278	269	70.7262	0	0	8.78714	6.21132e-49	9.66043e-48	UP				Hypothetical protein
comp29886_c0_seq1	338	269	58.1713	0	0	8.78714	6.21132e-49	9.66043e-48	UP				Hypothetical protein
comp32359_c0_seq1	1391	268	14.0825	0	0	8.78177	8.67876e-49	1.34526e-47	UP				Hypothetical protein
comp32566_c0_seq1	1015	1066	76.7651	2	0.175398	8.77367	1.32959e-188	9.55975e-187	UP	ref|NP_001238325.1|		4e-77	uncharacterized protein LOC100306660	Glycine max
comp53161_c0_seq1	218	266	89.1863	0	0	8.77096	1.69589e-48	2.61668e-47	UP				Hypothetical protein
comp45861_c0_seq1	3367	266	5.77446	0	0	8.77096	1.69589e-48	2.61668e-47	UP	ref|XP_003550984.1|		0	PREDICTED: uncharacterized protein LOC100812115	Glycine max
comp45105_c0_seq1	3856	528	10.0085	1	0.0230847	8.76008	1.43291e-94	4.55993e-93	UP	emb|CBI20118.3|		e-152	unnamed protein product	Vitis vinifera
comp19380_c0_seq1	364	263	52.8114	0	0	8.7546	4.64294e-48	7.10114e-47	UP				Hypothetical protein
comp57444_c0_seq1	500	262	38.3005	0	0	8.74911	6.49916e-48	9.91925e-47	UP	ref|XP_003529544.1|		1e-09	PREDICTED: uncharacterized protein LOC100813860	Glycine max	KOG1924	RhoA GTPase effector DIA/Diaphanous	Signal transduction mechanisms, Cytoskeleton
comp33466_c1_seq1	648	262	29.5528	0	0	8.74911	6.49916e-48	9.91925e-47	UP				Hypothetical protein
comp30227_c0_seq1	937	261	20.3598	0	0	8.74359	9.10029e-48	1.38631e-46	UP				Hypothetical protein
comp32407_c0_seq1	436	260	43.5873	0	0	8.73805	1.27464e-47	1.9347e-46	UP	gb|ACU19322.1|		3e-09	unknown	Glycine max
comp17705_c0_seq1	907	260	20.9527	0	0	8.73805	1.27464e-47	1.9347e-46	UP	dbj|BAJ53102.1|		9e-33	JHL20J20.9	Jatropha curcas	KOG0307	Vesicle coat complex COPII, subunit SEC31	Intracellular trafficking, secretion, and vesicular transport
comp55589_c0_seq1	491	259	38.5559	0	0	8.73249	1.78589e-47	2.7009e-46	UP	ref|XP_003529346.1|		3e-25	PREDICTED: uncharacterized protein At4g28440-like	Glycine max
comp51120_c0_seq1	247	258	76.3476	0	0	8.72691	2.50297e-47	3.77711e-46	UP				Hypothetical protein
comp38075_c0_seq1	830	257	22.6323	0	0	8.72131	3.50908e-47	5.27693e-46	UP	ref|XP_003551801.1|		1e-66	PREDICTED: probable disease resistance protein At4g27220-like	Glycine max
comp33731_c0_seq1	549	257	34.2164	0	0	8.72131	3.50908e-47	5.27693e-46	UP				Hypothetical protein
comp18537_c1_seq1	225	257	83.4879	0	0	8.72131	3.50908e-47	5.27693e-46	UP				Hypothetical protein
comp21355_c0_seq1	3309	256	5.65479	0	0	8.71568	4.92117e-47	7.38753e-46	UP				Hypothetical protein
comp25137_c0_seq1	481	255	38.7497	0	0	8.71004	6.90366e-47	1.03344e-45	UP	ref|NP_001235084.1|		5e-08	uncharacterized protein LOC100500233 precursor	Glycine max
comp23465_c0_seq1	427	254	43.4789	0	0	8.70437	9.68788e-47	1.44692e-45	UP				Hypothetical protein
comp18803_c0_seq1	246	254	75.4695	0	0	8.70437	9.68788e-47	1.44692e-45	UP				Hypothetical protein
comp51324_c0_seq1	223	253	82.9256	0	0	8.69868	1.35993e-46	2.02366e-45	UP				Hypothetical protein
comp39457_c0_seq1	2976	253	6.21385	0	0	8.69868	1.35993e-46	2.02366e-45	UP	ref|XP_003593870.1|		7e-47	PIF-like protein	Medicago truncatula
comp52578_c0_seq1	483	505	76.4218	1	0.184295	8.69582	3.31895e-91	1.00565e-89	UP				Hypothetical protein
comp26266_c0_seq1	1166	252	15.797	0	0	8.69296	1.9096e-46	2.83276e-45	UP				Hypothetical protein
comp42154_c0_seq1	1570	251	11.6855	0	0	8.68723	2.6823e-46	3.96368e-45	UP			1e-49	>gb|AAF79835.1|AC026875_15 T6D22.19	Arabidopsis thaliana	KOG1121	Tam3-transposase (Ac family)	Replication, recombination and repair
comp53046_c0_seq1	323	250	56.5732	0	0	8.68147	3.76889e-46	5.55626e-45	UP	ref|NP_001235279.1|		2e-17	uncharacterized protein LOC100527381	Glycine max	KOG0406	Glutathione S-transferase	Posttranslational modification, protein turnover, chaperones
comp46758_c0_seq1	2115	248	8.57066	0	0	8.66988	7.44814e-46	1.09441e-44	UP	dbj|BAG72148.1|		e-160	hypothetical protein	Lotus japonicus
comp42483_c0_seq1	1930	248	9.3922	0	0	8.66988	7.44814e-46	1.09441e-44	UP	ref|XP_003625577.1|		1e-19	Ubiquitin-protein ligase	Medicago truncatula
comp36703_c0_seq1	3724	496	9.7352	1	0.0239029	8.66988	7.03836e-90	2.09946e-88	UP	ref|XP_002264041.2|		0	PREDICTED: probable LRR receptor-like serine/threonine-protein kinase At4g36180-like	Vitis vinifera	KOG0618	Serine/threonine phosphatase 2C containing leucine-rich repeats, similar to SCN circadian oscillatory protein (SCOP)	Signal transduction mechanisms
comp27904_c0_seq1	1705	1979	84.8388	4	0.208832	8.66624	0	0	UP	ref|XP_003534077.1|		e-163	PREDICTED: anthocyanidin 5,3-O-glucosyltransferase-like	Glycine max	KOG1192	UDP-glucuronosyl and UDP-glucosyl transferase	Carbohydrate transport and metabolism, Energy production and conversion
comp29595_c1_seq1	559	247	32.2967	0	0	8.66405	1.04756e-45	1.53354e-44	UP				Hypothetical protein
comp52308_c0_seq1	244	245	73.3921	0	0	8.65232	2.07427e-45	3.00976e-44	UP				Hypothetical protein
comp48725_c0_seq1	2210	490	16.206	1	0.0402781	8.65232	5.43172e-89	1.60085e-87	UP	ref|XP_003539424.1|		0	PREDICTED: uncharacterized protein LOC100790056	Glycine max
comp32596_c0_seq1	677	245	26.4515	0	0	8.65232	2.07427e-45	3.00976e-44	UP	ref|XP_003545443.1|		7e-40	PREDICTED: cysteine proteinase inhibitor isoform 2	Glycine max
comp24778_c1_seq1	530	245	33.7881	0	0	8.65232	2.07427e-45	3.00976e-44	UP				Hypothetical protein
comp54660_c0_seq1	272	244	65.5683	0	0	8.64642	2.92028e-45	4.2271e-44	UP	ref|XP_003553263.1|		8e-38	PREDICTED: uncharacterized protein LOC100796700	Glycine max
comp51434_c0_seq1	318	488	112.167	1	0.27992	8.64642	1.0748e-88	3.14884e-87	UP				Hypothetical protein
comp24296_c0_seq1	394	244	45.2654	0	0	8.64642	2.92028e-45	4.2271e-44	UP				Hypothetical protein
comp18968_c0_seq1	1531	243	11.6012	0	0	8.64049	4.1127e-45	5.93199e-44	UP				Hypothetical protein
comp18795_c0_seq1	231	243	76.8895	0	0	8.64049	4.1127e-45	5.93199e-44	UP				Hypothetical protein
comp55024_c0_seq1	275	241	64.0556	0	0	8.62857	8.16527e-45	1.16881e-43	UP				Hypothetical protein
comp52804_c0_seq1	263	241	66.9783	0	0	8.62857	8.16527e-45	1.16881e-43	UP				Hypothetical protein
comp47629_c1_seq1	1413	241	12.4666	0	0	8.62857	8.16527e-45	1.16881e-43	UP				Hypothetical protein
comp28122_c0_seq1	214	240	81.9729	0	0	8.62257	1.1511e-44	1.63652e-43	UP				Hypothetical protein
comp26760_c1_seq1	244	8127	2434.52	17	6.20183	8.61673	0	0	UP	ref|NP_001241050.1|		1e-38	uncharacterized protein LOC100791447	Glycine max	KOG0223	Aquaporin (major intrinsic protein family)	Carbohydrate transport and metabolism
comp56301_c0_seq1	294	239	59.4187	0	0	8.61655	1.6233e-44	2.30218e-43	UP				Hypothetical protein
comp24393_c0_seq1	1088	477	32.0452	1	0.0818149	8.61353	4.64098e-87	1.32755e-85	UP	ref|XP_003529730.1|		5e-99	PREDICTED: chaperonin CPN60-like 2, mitochondrial-like	Glycine max
comp36302_c0_seq1	3244	238	5.36252	0	0	8.6105	2.29e-44	3.23506e-43	UP	emb|CAB75932.1|		2e-75	putative protein	Arabidopsis thaliana
comp55191_c0_seq1	404	237	42.8785	0	0	8.60443	3.23162e-44	4.54991e-43	UP				Hypothetical protein
comp25356_c1_seq1	201	237	86.1837	0	0	8.60443	3.23162e-44	4.54991e-43	UP				Hypothetical protein
comp49627_c0_seq1	275	1418	376.892	3	0.971068	8.60036	3.07872e-255	3.15758e-253	UP				Hypothetical protein
comp54461_c0_seq1	212	236	81.3671	0	0	8.59833	4.56198e-44	6.39687e-43	UP	gb|AAX68525.1|		4e-12	putative ethylene responsive element binding protein 2	Gossypium hirsutum
comp35632_c0_seq1	1315	236	13.1177	0	0	8.59833	4.56198e-44	6.39687e-43	UP	ref|XP_003535513.1|		2e-45	PREDICTED: transcription factor bHLH111-like	Glycine max
comp51514_c0_seq1	266	235	64.5742	0	0	8.5922	6.44223e-44	9.00686e-43	UP				Hypothetical protein
comp44031_c0_seq1	5016	234	3.40982	0	0	8.58605	9.1006e-44	1.26747e-42	UP	gb|ABN06064.1|		0	RNA-directed DNA polymerase (Reverse transcriptase); Chromo; Zinc finger, CCHC-type; Peptidase aspartic, active site; Polynucleotidyl transferase, Ribonuclease H fold	Medicago truncatula
comp55937_c0_seq1	247	231	68.3578	0	0	8.56743	2.57088e-43	3.55011e-42	UP	ref|NP_001240930.1|		2e-31	uncharacterized protein LOC100785795	Glycine max
comp32062_c1_seq1	863	462	39.1295	1	0.103146	8.56743	8.14451e-85	2.25679e-83	UP	ref|XP_003554413.1|		e-166	PREDICTED: cullin-3A-like	Glycine max	KOG2166	Cullins	Cell cycle control, cell division, chromosome partitioning
comp18800_c0_seq1	254	231	66.4739	0	0	8.56743	2.57088e-43	3.55011e-42	UP				Hypothetical protein
comp52967_c0_seq1	344	229	48.6575	0	0	8.55489	5.14661e-43	7.06171e-42	UP				Hypothetical protein
comp45512_c0_seq1	2547	229	6.57173	0	0	8.55489	5.14661e-43	7.06171e-42	UP			0	>gb|AAM01169.1|AC113336_21 Putative retroelement	Oryza sativa Japonica Group
comp49194_c0_seq1	3423	1370	29.2541	3	0.0780145	8.55068	4.73144e-248	4.66547e-246	UP	emb|CAN75466.1|		0	hypothetical protein VITISV_025054	Vitis vinifera
comp52009_c0_seq1	205	228	81.2931	0	0	8.54857	7.28572e-43	9.96413e-42	UP	gb|ACU23211.1|		2e-22	unknown	Glycine max	KOG2865	NADH:ubiquinone oxidoreductase, NDUFA9/39kDa subunit	Energy production and conversion
comp38900_c0_seq1	503	226	32.8408	0	0	8.53586	1.46165e-42	1.9909e-41	UP				Hypothetical protein
comp20522_c0_seq1	334	226	49.4578	0	0	8.53586	1.46165e-42	1.9909e-41	UP				Hypothetical protein
comp18860_c0_seq1	1607	451	20.5132	1	0.0553918	8.53267	3.69367e-83	1.00217e-81	UP	ref|XP_003553508.1|		1e-89	PREDICTED: cysteine-rich repeat secretory protein 56-like	Glycine max
comp35372_c0_seq1	721	225	22.8097	0	0	8.52946	2.0714e-42	2.80731e-41	UP	ref|NP_001241581.1|		6e-51	phosphoenolpyruvate carboxylase kinase	Glycine max	KOG0032	Ca2+/calmodulin-dependent protein kinase, EF-Hand protein superfamily	Signal transduction mechanisms
comp24643_c0_seq1	210	224	77.9654	0	0	8.52304	2.93658e-42	3.96663e-41	UP				Hypothetical protein
comp27941_c0_seq1	845	446	38.579	1	0.105343	8.51658	2.10645e-82	5.65742e-81	UP	ref|XP_003531867.1|		2e-11	PREDICTED: uncharacterized protein LOC100780709	Glycine max
comp23850_c1_seq1	445	223	36.6284	0	0	8.51658	4.16466e-42	5.60517e-41	UP				Hypothetical protein
comp18470_c0_seq1	378	223	43.1207	0	0	8.51658	4.16466e-42	5.60517e-41	UP				Hypothetical protein
comp47370_c0_seq1	522	222	31.0853	0	0	8.5101	5.90848e-42	7.92204e-41	UP				Hypothetical protein
comp28448_c0_seq1	857	221	18.8488	0	0	8.50358	8.38556e-42	1.12106e-40	UP				Hypothetical protein
comp63950_c0_seq1	1065	219	15.0303	0	0	8.49047	1.69094e-41	2.24366e-40	UP	ref|XP_003533646.1|		3e-61	PREDICTED: calcium-binding protein CML42-like	Glycine max	KOG0027	Calmodulin and related proteins (EF-Hand superfamily)	Signal transduction mechanisms
comp35244_c0_seq1	4113	438	7.78374	1	0.0216422	8.49047	3.44671e-81	9.09773e-80	UP	emb|CAN81839.1|		8e-34	hypothetical protein VITISV_033739	Vitis vinifera
comp19174_c0_seq1	290	219	55.1975	0	0	8.49047	1.69094e-41	2.24366e-40	UP	ref|XP_003525397.1|		5e-31	PREDICTED: glutamate--cysteine ligase, chloroplastic	Glycine max
comp18529_c0_seq1	347	219	46.1304	0	0	8.49047	1.69094e-41	2.24366e-40	UP				Hypothetical protein
comp49033_c1_seq1	1310	217	12.1077	0	0	8.47723	3.41487e-41	4.49267e-40	UP				Hypothetical protein
comp103204_c0_seq1	3318	217	4.78031	0	0	8.47723	3.41487e-41	4.49267e-40	UP	ref|XP_003615699.1|		0	NBS-LRR resistance protein	Medicago truncatula	KOG4658	Apoptotic ATPase	Signal transduction mechanisms
comp51601_c0_seq1	272	214	57.5066	0	0	8.45715	9.82826e-41	1.27829e-39	UP				Hypothetical protein
comp38958_c1_seq1	991	214	15.7839	0	0	8.45715	9.82826e-41	1.27829e-39	UP				Hypothetical protein
comp23503_c0_seq1	239	214	65.4469	0	0	8.45715	9.82826e-41	1.27829e-39	UP				Hypothetical protein
comp47556_c0_seq1	380	427	82.1329	1	0.234249	8.45377	1.64006e-79	4.22875e-78	UP				Hypothetical protein
comp33857_c0_seq1	2576	213	6.04375	0	0	8.45039	1.39908e-40	1.81438e-39	UP				Hypothetical protein
comp21277_c0_seq1	1848	213	8.42462	0	0	8.45039	1.39908e-40	1.81438e-39	UP				Hypothetical protein
comp44916_c2_seq1	666	211	23.1569	0	0	8.43678	2.83843e-40	3.65386e-39	UP				Hypothetical protein
comp47470_c1_seq1	1666	210	9.21334	0	0	8.42993	4.04529e-40	5.18663e-39	UP				Hypothetical protein
comp23546_c0_seq1	279	210	55.0159	0	0	8.42993	4.04529e-40	5.18663e-39	UP				Hypothetical protein
comp44622_c0_seq1	1545	419	19.8225	1	0.0576146	8.42649	2.76109e-78	7.01442e-77	UP	ref|XP_003526027.1|		3e-88	PREDICTED: ankyrin-3-like	Glycine max	KOG4177	Ankyrin	Cell wall/membrane/envelope biogenesis
comp40701_c0_seq1	946	208	16.0711	0	0	8.41612	8.22626e-40	1.04878e-38	UP				Hypothetical protein
comp32361_c0_seq1	1325	207	11.419	0	0	8.40917	1.17378e-39	1.48946e-38	UP				Hypothetical protein
comp29110_c1_seq1	749	207	20.2005	0	0	8.40917	1.17378e-39	1.48946e-38	UP	ref|XP_003543687.1|		6e-70	PREDICTED: uncharacterized protein LOC100789744	Glycine max
comp22810_c0_seq1	337	207	44.8966	0	0	8.40917	1.17378e-39	1.48946e-38	UP				Hypothetical protein
comp17637_c0_seq1	615	207	24.6019	0	0	8.40917	1.17378e-39	1.48946e-38	UP	ref|NP_001242154.1|		7e-91	uncharacterized protein LOC100793412	Glycine max
comp28054_c0_seq1	259	206	58.1354	0	0	8.40218	1.67549e-39	2.11831e-38	UP				Hypothetical protein
comp18438_c0_seq1	441	206	34.143	0	0	8.40218	1.67549e-39	2.11831e-38	UP				Hypothetical protein
comp36591_c0_seq1	534	2469	337.95	6	1.00016	8.40043	0	0	UP				Hypothetical protein
comp46910_c0_seq1	2276	205	6.58346	0	0	8.39516	2.39262e-39	3.01255e-38	UP	ref|XP_003555357.1|		7e-61	PREDICTED: uncharacterized protein LOC100813803	Glycine max
comp35942_c0_seq1	1772	205	8.45596	0	0	8.39516	2.39262e-39	3.01255e-38	UP				Hypothetical protein
comp34312_c1_seq1	290	205	51.6688	0	0	8.39516	2.39262e-39	3.01255e-38	UP				Hypothetical protein
comp51589_c0_seq1	329	204	45.3218	0	0	8.38811	3.41804e-39	4.28686e-38	UP				Hypothetical protein
comp35697_c0_seq1	1340	204	11.1275	0	0	8.38811	3.41804e-39	4.28686e-38	UP				Hypothetical protein
comp27866_c0_seq1	750	408	39.7623	1	0.118686	8.38811	1.36758e-76	3.39553e-75	UP	ref|NP_001235819.1|		2e-50	uncharacterized protein LOC100306492	Glycine max
comp19199_c0_seq1	368	204	40.5187	0	0	8.38811	3.41804e-39	4.28686e-38	UP				Hypothetical protein
comp17724_c0_seq1	866	204	17.2181	0	0	8.38811	3.41804e-39	4.28686e-38	UP				Hypothetical protein
comp22430_c0_seq1	388	203	38.2417	0	0	8.38102	4.88492e-39	6.10109e-38	UP	gb|ACU13632.1|		2e-21	unknown	Glycine max
comp18957_c0_seq1	698	203	21.2576	0	0	8.38102	4.88492e-39	6.10109e-38	UP	ref|XP_002324498.1|		4e-51	predicted protein	Populus trichocarpa
comp36602_c1_seq1	330	202	44.7415	0	0	8.37389	6.98416e-39	8.6876e-38	UP				Hypothetical protein
comp38566_c0_seq1	1700	201	8.64212	0	0	8.36673	9.9896e-39	1.23926e-37	UP				Hypothetical protein
comp29122_c0_seq1	856	1200	102.466	3	0.311967	8.35954	4.10979e-222	3.56374e-220	UP	ref|XP_003534927.1|		1e-36	PREDICTED: metalloendoproteinase 1-like	Glycine max	KOG1565	Gelatinase A and related matrix metalloproteases	Posttranslational modification, protein turnover, chaperones, Extracellular structures
comp51647_c0_seq1	238	199	61.1152	0	0	8.35231	2.04621e-38	2.52143e-37	UP				Hypothetical protein
comp49072_c1_seq1	2369	199	6.13989	0	0	8.35231	2.04621e-38	2.52143e-37	UP	ref|NP_001236458.1|		2e-16	uncharacterized protein LOC100500075	Glycine max
comp32106_c0_seq1	807	199	18.0241	0	0	8.35231	2.04621e-38	2.52143e-37	UP				Hypothetical protein
comp30592_c1_seq1	616	199	23.6127	0	0	8.35231	2.04621e-38	2.52143e-37	UP	ref|XP_003554256.1|		5e-42	PREDICTED: F-box protein SKIP17-like	Glycine max
comp67336_c0_seq1	1174	198	12.3274	0	0	8.34504	2.93037e-38	3.59392e-37	UP				Hypothetical protein
comp47309_c0_seq1	3474	197	4.14485	0	0	8.33773	4.19831e-38	5.12756e-37	UP	dbj|BAG72147.1|		e-111	hypothetical protein	Lotus japonicus
comp33407_c0_seq1	876	197	16.4375	0	0	8.33773	4.19831e-38	5.12756e-37	UP	ref|XP_003525259.1|		1e-66	PREDICTED: cytochrome P450 93A1-like	Glycine max	KOG0156	Cytochrome P450 CYP2 subfamily	Secondary metabolites biosynthesis, transport and catabolism
comp18456_c1_seq1	301	195	47.3523	0	0	8.32301	8.62834e-38	1.04631e-36	UP				Hypothetical protein
comp51182_c0_seq1	268	389	106.093	1	0.332144	8.31931	1.22548e-73	2.92387e-72	UP				Hypothetical protein
comp61993_c0_seq1	542	194	26.1623	0	0	8.3156	1.23774e-37	1.49438e-36	UP	ref|XP_003552788.1|		1e-32	PREDICTED: protein phosphatase 2C 37-like	Glycine max
comp43783_c0_seq1	2410	194	5.8838	0	0	8.3156	1.23774e-37	1.49438e-36	UP	ref|XP_003611615.1|		3e-08	hypothetical protein MTR_5g015920	Medicago truncatula
comp27866_c1_seq1	248	194	57.1772	0	0	8.3156	1.23774e-37	1.49438e-36	UP	ref|NP_001235819.1|		2e-22	uncharacterized protein LOC100306492	Glycine max
comp31440_c0_seq1	1346	385	20.9068	1	0.0661327	8.3044	5.17593e-73	1.22644e-71	UP				Hypothetical protein
comp30171_c0_seq1	1165	1153	72.3396	3	0.229222	8.3019	8.49332e-215	7.05467e-213	UP	ref|XP_003520764.1|		2e-99	PREDICTED: momilactone A synthase-like	Glycine max	KOG0725	Reductases with broad range of substrate specificities	General function prediction only
comp53876_c0_seq1	544	192	25.7974	0	0	8.30064	2.55029e-37	3.05053e-36	UP				Hypothetical protein
comp23428_c0_seq1	364	192	38.5543	0	0	8.30064	2.55029e-37	3.05053e-36	UP				Hypothetical protein
comp50639_c0_seq1	227	382	123.002	1	0.392135	8.29311	1.52832e-72	3.59179e-71	UP				Hypothetical protein
comp44842_c0_seq1	202	191	69.1122	0	0	8.29311	3.66311e-37	4.36537e-36	UP	ref|XP_003519457.1|		2e-16	PREDICTED: UBA and UBX domain-containing protein At4g15410-like	Glycine max	KOG2086	Protein tyrosine phosphatase SHP1/Cofactor for p97 ATPase-mediated vesicle membrane fusion	Nuclear structure
comp36159_c2_seq1	274	191	50.9514	0	0	8.29311	3.66311e-37	4.36537e-36	UP	ref|XP_003529425.1|		5e-35	PREDICTED: DNA-directed RNA polymerase II subunit RPB3-A-like	Glycine max	KOG1522	RNA polymerase II, subunit POLR2C/RPB3	Transcription
comp26548_c1_seq1	1118	191	12.4872	0	0	8.29311	3.66311e-37	4.36537e-36	UP	ref|XP_003603889.1|		3e-89	BURP domain-containing protein	Medicago truncatula
comp32184_c0_seq1	412	762	135.186	2	0.43211	8.28933	7.70402e-143	3.95951e-141	UP	ref|XP_003537595.1|		3e-29	PREDICTED: isoflavone reductase homolog A622-like	Glycine max	KOG1502	Flavonol reductase/cinnamoyl-CoA reductase	Defense mechanisms
comp59984_c0_seq1	293	190	47.3979	0	0	8.28554	5.26379e-37	6.24811e-36	UP				Hypothetical protein
comp53088_c0_seq1	223	189	61.9484	0	0	8.27792	7.56722e-37	8.96071e-36	UP				Hypothetical protein
comp45696_c0_seq1	1910	187	7.15618	0	0	8.26258	1.56597e-36	1.83795e-35	UP	ref|XP_003524238.1|		e-113	PREDICTED: uncharacterized protein LOC100782971	Glycine max
comp40540_c0_seq1	2049	187	6.67072	0	0	8.26258	1.56597e-36	1.83795e-35	UP				Hypothetical protein
comp23545_c1_seq1	985	187	13.8764	0	0	8.26258	1.56597e-36	1.83795e-35	UP	ref|XP_003529759.1|		4e-62	PREDICTED: dehydration-responsive element-binding protein 3-like	Glycine max
comp51580_c0_seq1	433	186	31.3977	0	0	8.25484	2.25422e-36	2.63275e-35	UP				Hypothetical protein
comp38534_c2_seq1	560	186	24.2772	0	0	8.25484	2.25422e-36	2.63275e-35	UP				Hypothetical protein
comp18209_c0_seq1	875	186	15.5374	0	0	8.25484	2.25422e-36	2.63275e-35	UP	ref|XP_003546935.1|		8e-15	PREDICTED: uncharacterized protein LOC100775355	Glycine max
comp34192_c0_seq1	865	185	15.6325	0	0	8.24706	3.24641e-36	3.77876e-35	UP				Hypothetical protein
comp26729_c0_seq1	2939	369	9.17698	1	0.0302874	8.24316	1.70455e-70	3.87023e-69	UP	ref|XP_003549021.1|		1e-88	PREDICTED: F-box protein At4g10400-like	Glycine max
comp53468_c0_seq1	268	184	50.1829	0	0	8.23924	4.6774e-36	5.42519e-35	UP				Hypothetical protein
comp35054_c0_seq1	2174	184	6.1863	0	0	8.23924	4.6774e-36	5.42519e-35	UP	ref|XP_003627208.1|		0	Aminopeptidase N	Medicago truncatula	KOG1046	Puromycin-sensitive aminopeptidase and related aminopeptidases	Amino acid transport and metabolism, Posttranslational modification, protein turnover, chaperones
comp25687_c0_seq1	738	184	18.2236	0	0	8.23924	4.6774e-36	5.42519e-35	UP	gb|ACU21458.1|		3e-28	unknown	Glycine max	KOG0055	Multidrug/pheromone exporter, ABC superfamily	Secondary metabolites biosynthesis, transport and catabolism
comp52711_c0_seq1	587	183	22.7869	0	0	8.23138	6.7422e-36	7.78086e-35	UP				Hypothetical protein
comp37483_c1_seq1	811	183	16.4931	0	0	8.23138	6.7422e-36	7.78086e-35	UP				Hypothetical protein
comp32067_c0_seq1	1116	183	11.9856	0	0	8.23138	6.7422e-36	7.78086e-35	UP				Hypothetical protein
comp27696_c0_seq1	479	182	27.7721	0	0	8.22348	9.72289e-36	1.11647e-34	UP				Hypothetical protein
comp36548_c0_seq1	833	726	63.7037	2	0.21372	8.21951	3.62767e-137	1.77838e-135	UP	ref|NP_001239663.1|		1e-40	uncharacterized protein LOC100820488	Glycine max
comp32304_c0_seq1	342	181	38.6835	0	0	8.21553	1.40277e-35	1.60559e-34	UP				Hypothetical protein
comp23758_c0_seq1	531	181	24.9148	0	0	8.21553	1.40277e-35	1.60559e-34	UP				Hypothetical protein
comp72805_c0_seq1	726	180	18.1221	0	0	8.20754	2.02479e-35	2.30987e-34	UP	ref|XP_002264859.1|		1e-70	PREDICTED: NADPH:quinone oxidoreductase	Vitis vinifera	KOG4530	Predicted flavoprotein	General function prediction only
comp54924_c0_seq1	379	180	34.7141	0	0	8.20754	2.02479e-35	2.30987e-34	UP				Hypothetical protein
comp57750_c0_seq1	366	178	35.5477	0	0	8.19142	4.2244e-35	4.78833e-34	UP				Hypothetical protein
comp47169_c4_seq1	1919	178	6.77982	0	0	8.19142	4.2244e-35	4.78833e-34	UP				Hypothetical protein
comp31975_c0_seq1	259	178	50.2335	0	0	8.19142	4.2244e-35	4.78833e-34	UP	ref|XP_003547884.1|		8e-33	PREDICTED: RNA polymerase I-specific transcription initiation factor RRN3-like	Glycine max	KOG2434	RNA polymerase I transcription factor	Transcription
comp17810_c0_seq1	958	178	13.5809	0	0	8.19142	4.2244e-35	4.78833e-34	UP				Hypothetical protein
comp54768_c0_seq1	242	177	53.4602	0	0	8.18329	6.10608e-35	6.8912e-34	UP				Hypothetical protein
comp58130_c0_seq1	392	176	32.817	0	0	8.17511	8.83005e-35	9.92001e-34	UP				Hypothetical protein
comp30834_c1_seq1	388	176	33.1554	0	0	8.17511	8.83005e-35	9.92001e-34	UP	ref|XP_003518623.1|		2e-27	PREDICTED: squamosa promoter-binding-like protein 1-like	Glycine max
comp28511_c0_seq1	221	176	58.2094	0	0	8.17511	8.83005e-35	9.92001e-34	UP				Hypothetical protein
comp56045_c0_seq1	218	175	58.6752	0	0	8.16689	1.27753e-34	1.42917e-33	UP	emb|CAA88593.1|		1e-06	chitinase homologue	Sesbania rostrata
comp46961_c0_seq1	986	348	25.7974	1	0.0902785	8.15863	3.74617e-67	8.09312e-66	UP				Hypothetical protein
comp33970_c0_seq1	531	174	23.9512	0	0	8.15863	1.8492e-34	2.06152e-33	UP	ref|XP_003553607.1|		1e-44	PREDICTED: probable F-box protein At1g60180-like	Glycine max
comp20489_c0_seq1	513	174	24.7916	0	0	8.15863	1.8492e-34	2.06152e-33	UP				Hypothetical protein
comp18583_c0_seq1	412	174	30.8692	0	0	8.15863	1.8492e-34	2.06152e-33	UP				Hypothetical protein
comp18565_c0_seq1	211	174	60.2753	0	0	8.15863	1.8492e-34	2.06152e-33	UP	ref|NP_001237773.1|		1e-06	uncharacterized protein LOC100305603	Glycine max	KOG1018	Cytosine deaminase FCY1 and related enzymes	Nucleotide transport and metabolism
comp43689_c0_seq1	3633	346	6.96119	1	0.0245017	8.15031	7.83757e-67	1.68425e-65	UP				Hypothetical protein
comp40594_c1_seq1	3613	173	3.49986	0	0	8.15031	2.67796e-34	2.97655e-33	UP	emb|CAN69184.1|		e-118	hypothetical protein VITISV_004341	Vitis vinifera
comp35372_c1_seq1	472	173	26.7903	0	0	8.15031	2.67796e-34	2.97655e-33	UP	ref|NP_001241581.1|		3e-37	phosphoenolpyruvate carboxylase kinase	Glycine max	KOG0032	Ca2+/calmodulin-dependent protein kinase, EF-Hand protein superfamily	Signal transduction mechanisms
comp34323_c0_seq1	329	173	38.4347	0	0	8.15031	2.67796e-34	2.97655e-33	UP	ref|NP_001242472.1|		6e-13	uncharacterized protein LOC100800402	Glycine max
comp64267_c0_seq1	625	172	20.1151	0	0	8.14195	3.88003e-34	4.29087e-33	UP	ref|XP_003517594.1|		4e-60	PREDICTED: thymocyte nuclear protein 1-like	Glycine max	KOG3383	Uncharacterized conserved protein	Function unknown
comp25371_c0_seq1	5045	172	2.49196	0	0	8.14195	3.88003e-34	4.29087e-33	UP	gb|ABN06064.1|		0	RNA-directed DNA polymerase (Reverse transcriptase); Chromo; Zinc finger, CCHC-type; Peptidase aspartic, active site; Polynucleotidyl transferase, Ribonuclease H fold	Medicago truncatula
comp34395_c0_seq1	452	5492	888.106	16	3.15096	8.1388	0	0	UP	ref|XP_003530611.1|		1e-28	PREDICTED: embryonic abundant protein USP92-like	Glycine max
comp53394_c0_seq1	209	171	59.803	0	0	8.13353	5.62439e-34	6.19464e-33	UP				Hypothetical protein
comp25849_c0_seq1	744	170	16.7012	0	0	8.12507	8.15695e-34	8.95255e-33	UP				Hypothetical protein
comp58494_c0_seq1	324	169	38.1254	0	0	8.11656	1.18357e-33	1.29284e-32	UP				Hypothetical protein
comp33733_c0_seq1	913	169	13.5297	0	0	8.11656	1.18357e-33	1.29284e-32	UP	emb|CAN63103.1|		6e-50	hypothetical protein VITISV_029578	Vitis vinifera
comp33306_c0_seq1	835	169	14.7936	0	0	8.11656	1.18357e-33	1.29284e-32	UP	ref|XP_003548401.1|		2e-85	PREDICTED: LOW QUALITY PROTEIN: nuclease S1-like	Glycine max
comp40169_c2_seq1	1241	168	9.89488	0	0	8.108	1.7182e-33	1.86973e-32	UP	ref|XP_003557045.1|		e-159	PREDICTED: uncharacterized protein LOC100783177	Glycine max
comp54129_c0_seq1	210	167	58.126	0	0	8.09939	2.49557e-33	2.70883e-32	UP	ref|NP_001238216.1|		1e-11	uncharacterized protein LOC100527837	Glycine max
comp48944_c1_seq1	290	167	42.0912	0	0	8.09939	2.49557e-33	2.70883e-32	UP				Hypothetical protein
comp33442_c0_seq1	2306	167	5.29334	0	0	8.09939	2.49557e-33	2.70883e-32	UP				Hypothetical protein
comp48252_c2_seq1	233	166	52.0745	0	0	8.09072	3.62646e-33	3.9191e-32	UP				Hypothetical protein
comp30834_c0_seq1	510	165	23.6476	0	0	8.082	5.27248e-33	5.66601e-32	UP				Hypothetical protein
comp19336_c0_seq1	271	165	44.5028	0	0	8.082	5.27248e-33	5.66601e-32	UP	ref|XP_003522288.1|		3e-25	PREDICTED: MLO-like protein 1-like	Glycine max
comp17465_c0_seq1	648	165	18.6115	0	0	8.082	5.27248e-33	5.66601e-32	UP				Hypothetical protein
comp42429_c0_seq1	229	164	52.3457	0	0	8.07323	7.66949e-33	8.20488e-32	UP				Hypothetical protein
comp28181_c1_seq1	253	164	47.3801	0	0	8.07323	7.66949e-33	8.20488e-32	UP				Hypothetical protein
comp17577_c0_seq1	614	164	19.5231	0	0	8.07323	7.66949e-33	8.20488e-32	UP	ref|XP_003520562.1|		2e-24	PREDICTED: uncharacterized protein LOC100801125	Glycine max
comp50347_c0_seq1	1360	3603	193.641	11	0.719971	8.07123	0	0	UP	ref|XP_003538316.1|		e-173	PREDICTED: dihydroflavonol-4-reductase-like	Glycine max	KOG1502	Flavonol reductase/cinnamoyl-CoA reductase	Defense mechanisms
comp32209_c0_seq1	535	163	22.2693	0	0	8.06441	1.11619e-32	1.18749e-31	UP	ref|XP_003554850.1|		2e-34	PREDICTED: uncharacterized protein LOC100797620	Glycine max
comp65121_c0_seq1	962	162	12.3087	0	0	8.05553	1.62531e-32	1.71958e-31	UP	ref|NP_001237126.1|		6e-10	uncharacterized protein LOC100305562 precursor	Glycine max
comp66797_c0_seq1	607	161	19.387	0	0	8.0466	2.36786e-32	2.49316e-31	UP				Hypothetical protein
comp44025_c0_seq1	3071	161	3.83194	0	0	8.0466	2.36786e-32	2.49316e-31	UP	emb|CAN74847.1|		6e-67	hypothetical protein VITISV_028741	Vitis vinifera
comp39547_c0_seq1	2385	161	4.93413	0	0	8.0466	2.36786e-32	2.49316e-31	UP				Hypothetical protein
comp28354_c0_seq1	356	161	33.0559	0	0	8.0466	2.36786e-32	2.49316e-31	UP	ref|NP_001238192.1|		8e-22	uncharacterized protein LOC100305628	Glycine max
comp52782_c0_seq1	266	160	43.9654	0	0	8.03761	3.45145e-32	3.62221e-31	UP				Hypothetical protein
comp35746_c1_seq1	452	160	25.8735	0	0	8.03761	3.45145e-32	3.62221e-31	UP				Hypothetical protein
comp33960_c0_seq1	262	160	44.6367	0	0	8.03761	3.45145e-32	3.62221e-31	UP	ref|XP_003529668.1|		7e-36	PREDICTED: U-box domain-containing protein 2-like	Glycine max
comp33682_c0_seq1	805	160	14.5277	0	0	8.03761	3.45145e-32	3.62221e-31	UP				Hypothetical protein
comp24740_c0_seq1	325	160	35.984	0	0	8.03761	3.45145e-32	3.62221e-31	UP				Hypothetical protein
comp60948_c0_seq1	317	159	36.6615	0	0	8.02857	5.03354e-32	5.26497e-31	UP				Hypothetical protein
comp56306_c0_seq1	234	157	49.0407	0	0	8.0103	1.07228e-31	1.11264e-30	UP				Hypothetical protein
comp23580_c0_seq1	993	157	11.5564	0	0	8.0103	1.07228e-31	1.11264e-30	UP	ref|XP_003528590.1|		1e-53	PREDICTED: uncharacterized protein LOC100818645	Glycine max
comp21768_c0_seq1	263	157	43.6332	0	0	8.0103	1.07228e-31	1.11264e-30	UP				Hypothetical protein
comp35863_c2_seq1	838	313	27.3007	1	0.106223	8.0057	1.75962e-61	3.45536e-60	UP	gb|ADV71370.1|		e-125	glycosyltransferase GT14K13	Pueraria montana var. lobata	KOG1192	UDP-glucuronosyl and UDP-glucosyl transferase	Carbohydrate transport and metabolism, Energy production and conversion
comp47529_c0_seq1	265	156	43.028	0	0	8.00108	1.56629e-31	1.61698e-30	UP				Hypothetical protein
comp40665_c0_seq1	1127	156	10.1175	0	0	8.00108	1.56629e-31	1.61698e-30	UP				Hypothetical protein
comp23757_c0_seq1	634	156	17.9849	0	0	8.00108	1.56629e-31	1.61698e-30	UP				Hypothetical protein
comp58860_c0_seq1	302	155	37.5144	0	0	7.99181	2.28912e-31	2.35073e-30	UP				Hypothetical protein
comp45222_c1_seq1	1913	155	5.92229	0	0	7.99181	2.28912e-31	2.35073e-30	UP				Hypothetical protein
comp31575_c0_seq1	547	155	20.7118	0	0	7.99181	2.28912e-31	2.35073e-30	UP				Hypothetical protein
comp19042_c0_seq1	547	155	20.7118	0	0	7.99181	2.28912e-31	2.35073e-30	UP	gb|AFK41350.1|		2e-06	unknown	Lotus japonicus
comp18739_c0_seq1	201	309	112.366	1	0.442859	7.98715	7.98462e-61	1.54768e-59	UP	ref|XP_003538600.1|		8e-09	PREDICTED: uncharacterized protein LOC100779546	Glycine max
comp30495_c0_seq1	1378	154	8.16854	0	0	7.98247	3.34734e-31	3.4219e-30	UP				Hypothetical protein
comp67981_c0_seq1	496	153	22.5467	0	0	7.97307	4.89743e-31	4.97813e-30	UP				Hypothetical protein
comp4202_c0_seq1	2917	153	3.83379	0	0	7.97307	4.89743e-31	4.97813e-30	UP	emb|CAN80061.1|		2e-08	hypothetical protein VITISV_007942	Vitis vinifera
comp25936_c0_seq1	206	612	217.149	2	0.864219	7.97307	9.04466e-119	3.72715e-117	UP	ref|XP_003520023.1|		9e-31	PREDICTED: heat shock cognate 70 kDa protein 2-like	Glycine max	KOG0100	Molecular chaperones GRP78/BiP/KAR2, HSP70 superfamily	Posttranslational modification, protein turnover, chaperones
comp19277_c0_seq1	379	153	29.507	0	0	7.97307	4.89743e-31	4.97813e-30	UP				Hypothetical protein
comp100787_c0_seq1	2224	153	5.0284	0	0	7.97307	4.89743e-31	4.97813e-30	UP	ref|XP_003547060.1|		0	PREDICTED: protein SUPPRESSOR OF GENE SILENCING 3-like	Glycine max
comp29377_c0_seq1	299	152	37.1574	0	0	7.96361	7.16926e-31	7.25695e-30	UP				Hypothetical protein
comp40702_c0_seq1	1028	302	21.4727	1	0.08659	7.95409	1.13813e-59	2.16235e-58	UP	ref|XP_003549145.1|		9e-46	PREDICTED: zinc finger BED domain-containing protein 1-like	Glycine max
comp33968_c1_seq1	1020	151	10.8206	0	0	7.95409	1.05008e-30	1.05888e-29	UP	ref|XP_003523642.1|		1e-26	PREDICTED: uncharacterized protein LOC100795143	Glycine max	KOG0724	Zuotin and related molecular chaperones (DnaJ superfamily), contains DNA-binding domains	Posttranslational modification, protein turnover, chaperones
comp27823_c0_seq1	320	151	34.4905	0	0	7.95409	1.05008e-30	1.05888e-29	UP	ref|XP_003536109.1|		2e-44	PREDICTED: benzyl alcohol O-benzoyltransferase-like	Glycine max
comp19392_c0_seq1	583	151	18.9313	0	0	7.95409	1.05008e-30	1.05888e-29	UP	ref|XP_003525076.1|		5e-25	PREDICTED: uncharacterized protein LOC100806676	Glycine max
comp59185_c0_seq1	960	300	22.8414	1	0.0927235	7.9445	2.43752e-59	4.6007e-58	UP	gb|AFK43955.1|		1e-26	unknown	Lotus japonicus
comp30751_c0_seq1	332	150	33.0237	0	0	7.9445	1.53889e-30	1.54637e-29	UP	ref|XP_002521952.1|		1e-08	conserved hypothetical protein	Ricinus communis
comp18421_c0_seq1	1769	1195	49.3757	4	0.201277	7.93848	1.00871e-230	9.18537e-229	UP	ref|XP_003552581.1|		0	PREDICTED: anthocyanin 5-aromatic acyltransferase-like	Glycine max
comp65065_c0_seq1	461	149	23.6243	0	0	7.93485	2.25652e-30	2.26042e-29	UP	ref|XP_003545841.1|		3e-59	PREDICTED: sphingosine kinase A-like	Glycine max	KOG1116	Sphingosine kinase, involved in sphingolipid metabolism	Lipid transport and metabolism, Signal transduction mechanisms
comp56011_c0_seq1	252	149	43.2174	0	0	7.93485	2.25652e-30	2.26042e-29	UP	ref|NP_001242472.1|		9e-16	uncharacterized protein LOC100800402	Glycine max
comp44698_c4_seq1	302	149	36.0622	0	0	7.93485	2.25652e-30	2.26042e-29	UP	ref|XP_003552704.1|		9e-17	PREDICTED: uncharacterized protein LOC100794240	Glycine max
comp18456_c0_seq1	300	149	36.3026	0	0	7.93485	2.25652e-30	2.26042e-29	UP				Hypothetical protein
comp63009_c0_seq1	537	148	20.1447	0	0	7.92514	3.31066e-30	3.29795e-29	UP				Hypothetical protein
comp54577_c0_seq1	235	148	46.0327	0	0	7.92514	3.31066e-30	3.29795e-29	UP	ref|XP_003547552.1|		2e-11	PREDICTED: NAD(P)H-dependent 6'-deoxychalcone synthase-like	Glycine max	KOG1577	Aldo/keto reductase family proteins	General function prediction only
comp18955_c0_seq1	539	148	20.0699	0	0	7.92514	3.31066e-30	3.29795e-29	UP	ref|XP_003552574.1|		6e-70	PREDICTED: isoflavone 7-O-methyltransferase-like	Glycine max	KOG3178	Hydroxyindole-O-methyltransferase and related SAM-dependent methyltransferases	General function prediction only
comp49113_c1_seq1	1115	295	19.3384	1	0.0798337	7.92025	1.64414e-58	3.06468e-57	UP				Hypothetical protein
comp53584_c0_seq1	421	147	25.5216	0	0	7.91535	4.86e-30	4.8288e-29	UP				Hypothetical protein
comp40106_c2_seq1	489	146	21.8231	0	0	7.90551	7.1385e-30	7.06116e-29	UP				Hypothetical protein
comp37909_c0_seq1	2062	146	5.17532	0	0	7.90551	7.1385e-30	7.06116e-29	UP	ref|XP_003539569.1|		0	PREDICTED: (-)-germacrene D synthase-like	Glycine max				TPS21; alpha-humulene/beta-caryophyllene synthase	Metabolism of terpenoids and polyketides	K14184	[EC:4.2.3.- 4.2.3.57]
comp19565_c0_seq1	1256	146	8.49642	0	0	7.90551	7.1385e-30	7.06116e-29	UP				Hypothetical protein
comp49420_c0_seq1	720	7002	710.825	24	2.96715	7.90427	0	0	UP			5e-15	>gb|AAF44336.1|AF195867_1 alcohol dehydrogenase 7	Vitis vinifera
comp57102_c0_seq1	249	145	42.5639	0	0	7.89559	1.04912e-29	1.03405e-28	UP				Hypothetical protein
comp61381_c0_seq1	386	144	27.2677	0	0	7.88561	1.54276e-29	1.51293e-28	UP				Hypothetical protein
comp24907_c0_seq1	950	144	11.0793	0	0	7.88561	1.54276e-29	1.51293e-28	UP				Hypothetical protein
comp34568_c0_seq1	2021	143	5.17181	0	0	7.87555	2.27e-29	2.21822e-28	UP				Hypothetical protein
comp31749_c0_seq1	647	143	16.1549	0	0	7.87555	2.27e-29	2.21822e-28	UP				Hypothetical protein
comp68557_c0_seq1	587	142	17.6817	0	0	7.86543	3.342e-29	3.24693e-28	UP	ref|XP_003546310.1|		6e-21	PREDICTED: uncharacterized protein LOC100792764	Glycine max
comp30620_c1_seq1	850	142	12.2107	0	0	7.86543	3.342e-29	3.24693e-28	UP				Hypothetical protein
comp24518_c0_seq1	213	142	48.7283	0	0	7.86543	3.342e-29	3.24693e-28	UP				Hypothetical protein
comp18390_c0_seq1	290	142	35.7901	0	0	7.86543	3.342e-29	3.24693e-28	UP				Hypothetical protein
comp56701_c0_seq1	310	141	33.2453	0	0	7.85523	4.92317e-29	4.75768e-28	UP				Hypothetical protein
comp49223_c1_seq1	459	141	22.4533	0	0	7.85523	4.92317e-29	4.75768e-28	UP	gb|ABI34329.1|		1e-35	Integrase core domain containing protein	Solanum demissum
comp37920_c2_seq1	1097	282	18.7895	1	0.0811436	7.85523	2.4303e-56	4.36165e-55	UP	ref|NP_001235633.1|		3e-24	TIR-NBS-LRR type disease resistance protein	Glycine max
comp35091_c0_seq1	2503	564	16.4699	2	0.0711263	7.85523	8.32486e-111	3.15896e-109	UP	ref|XP_003539453.1|		e-114	PREDICTED: LOW QUALITY PROTEIN: lysine histidine transporter 1-like	Glycine max	KOG1303	Amino acid transporters	Amino acid transport and metabolism
comp33531_c1_seq1	1356	141	7.60033	0	0	7.85523	4.92317e-29	4.75768e-28	UP				Hypothetical protein
comp27254_c0_seq1	635	141	16.23	0	0	7.85523	4.92317e-29	4.75768e-28	UP	ref|XP_003539175.1|		1e-39	PREDICTED: protein ABCI7, chloroplastic-like	Glycine max
comp29979_c1_seq1	218	140	46.9401	0	0	7.84497	7.25677e-29	6.97086e-28	UP				Hypothetical protein
comp25734_c0_seq1	622	140	16.4517	0	0	7.84497	7.25677e-29	6.97086e-28	UP				Hypothetical protein
comp20368_c0_seq1	513	140	19.9473	0	0	7.84497	7.25677e-29	6.97086e-28	UP	ref|XP_003551011.1|		2e-56	PREDICTED: uncharacterized protein LOC100794742	Glycine max	KOG0724	Zuotin and related molecular chaperones (DnaJ superfamily), contains DNA-binding domains	Posttranslational modification, protein turnover, chaperones
comp18554_c0_seq1	335	140	30.5461	0	0	7.84497	7.25677e-29	6.97086e-28	UP	ref|XP_003556583.1|		5e-09	PREDICTED: peptidyl-prolyl cis-trans isomerase CYP20-2, chloroplastic-like isoform 1	Glycine max
comp62310_c0_seq1	501	139	20.2792	0	0	7.83462	1.07029e-28	1.02293e-27	UP				Hypothetical protein
comp51968_c0_seq1	350	139	29.0282	0	0	7.83462	1.07029e-28	1.02293e-27	UP				Hypothetical protein
comp27614_c0_seq1	1175	139	8.64669	0	0	7.83462	1.07029e-28	1.02293e-27	UP	ref|XP_003556700.1|		8e-48	PREDICTED: uncharacterized protein LOC100777990	Glycine max
comp22079_c0_seq1	4118	556	9.86873	2	0.0432319	7.83462	1.82596e-109	6.82376e-108	UP	ref|XP_003615709.1|		0	Chromodomain helicase-DNA-binding protein	Medicago truncatula	KOG0383	Predicted helicase	General function prediction only
comp56756_c0_seq1	394	138	25.6009	0	0	7.82421	1.57952e-28	1.50182e-27	UP				Hypothetical protein
comp54240_c0_seq1	268	138	37.6372	0	0	7.82421	1.57952e-28	1.50182e-27	UP				Hypothetical protein
comp46293_c2_seq1	511	138	19.7393	0	0	7.82421	1.57952e-28	1.50182e-27	UP				Hypothetical protein
comp22461_c0_seq1	854	138	11.8112	0	0	7.82421	1.57952e-28	1.50182e-27	UP	ref|XP_003527014.1|		e-121	PREDICTED: 1-phosphatidylinositol phosphodiesterase-like	Glycine max	KOG4306	Glycosylphosphatidylinositol-specific phospholipase C	Signal transduction mechanisms
comp66980_c0_seq1	499	137	20.0675	0	0	7.81371	2.33245e-28	2.20602e-27	UP	ref|XP_003546199.1|		4e-39	PREDICTED: nuclear transcription factor Y subunit B-3-like	Glycine max	KOG0869	CCAAT-binding factor, subunit A (HAP3)	Transcription
comp59441_c0_seq1	359	137	27.8932	0	0	7.81371	2.33245e-28	2.20602e-27	UP				Hypothetical protein
comp54570_c0_seq1	208	137	48.1427	0	0	7.81371	2.33245e-28	2.20602e-27	UP				Hypothetical protein
comp28790_c0_seq1	344	137	29.1095	0	0	7.81371	2.33245e-28	2.20602e-27	UP				Hypothetical protein
comp25860_c0_seq1	3194	274	6.2703	1	0.0278693	7.81371	5.38885e-55	9.443e-54	UP	ref|NP_001241454.1|		6e-26	uncharacterized protein LOC100800221	Glycine max
comp25587_c0_seq1	438	137	22.8623	0	0	7.81371	2.33245e-28	2.20602e-27	UP				Hypothetical protein
comp21797_c0_seq1	1531	137	6.54061	0	0	7.81371	2.33245e-28	2.20602e-27	UP				Hypothetical protein
comp19268_c1_seq1	460	137	21.7689	0	0	7.81371	2.33245e-28	2.20602e-27	UP				Hypothetical protein
comp34008_c0_seq1	567	136	17.5319	0	0	7.80315	3.44641e-28	3.24293e-27	UP				Hypothetical protein
comp24158_c0_seq1	340	136	29.237	0	0	7.80315	3.44641e-28	3.24293e-27	UP				Hypothetical protein
comp47879_c0_seq1	1412	542	28.0568	2	0.126083	7.79783	4.15253e-107	1.50301e-105	UP	emb|CAN80566.1|		e-170	hypothetical protein VITISV_029672	Vitis vinifera
comp32519_c0_seq1	957	135	10.3109	0	0	7.7925	5.09555e-28	4.77549e-27	UP				Hypothetical protein
comp54388_c0_seq1	207	134	47.3159	0	0	7.78177	7.53852e-28	7.03256e-27	UP				Hypothetical protein
comp48208_c0_seq1	3388	134	2.89091	0	0	7.78177	7.53852e-28	7.03256e-27	UP	gb|AAR13317.1|		0	gag-pol polyprotein	Phaseolus vulgaris	KOG3752	Ribonuclease H	Replication, recombination and repair
comp42239_c0_seq1	271	134	36.1417	0	0	7.78177	7.53852e-28	7.03256e-27	UP	ref|XP_003547717.1|		2e-26	PREDICTED: uncharacterized protein LOC100813697	Glycine max
comp42161_c0_seq1	378	134	25.9111	0	0	7.78177	7.53852e-28	7.03256e-27	UP				Hypothetical protein
comp33513_c0_seq1	446	134	21.9605	0	0	7.78177	7.53852e-28	7.03256e-27	UP				Hypothetical protein
comp64950_c0_seq1	715	133	13.5962	0	0	7.77096	1.11597e-27	1.03513e-26	UP				Hypothetical protein
comp59885_c0_seq1	216	133	45.006	0	0	7.77096	1.11597e-27	1.03513e-26	UP	ref|XP_003531453.1|		2e-18	PREDICTED: callose synthase 1-like isoform 1	Glycine max	KOG0916	1,3-beta-glucan synthase/callose synthase catalytic subunit	Cell wall/membrane/envelope biogenesis
comp59093_c0_seq1	365	133	26.6337	0	0	7.77096	1.11597e-27	1.03513e-26	UP				Hypothetical protein
comp41812_c1_seq1	361	133	26.9288	0	0	7.77096	1.11597e-27	1.03513e-26	UP				Hypothetical protein
comp37617_c0_seq1	1485	532	26.1853	2	0.119885	7.77096	2.03987e-105	7.24281e-104	UP	ref|NP_001237451.1|		e-106	inositol polyphosphate 6-/3-/5-kinase	Glycine max	KOG1620	Inositol polyphosphate multikinase, component of the ARGR transcription regulatory complex	Transcription, Lipid transport and metabolism, Signal transduction mechanisms	IPMK; inositol-polyphosphate multikinase	Carbohydrate metabolism	K00328	[EC:2.7.1.151]
comp20403_c0_seq1	384	133	25.3159	0	0	7.77096	1.11597e-27	1.03513e-26	UP	ref|XP_003537704.1|		2e-10	PREDICTED: uncharacterized protein LOC100792668	Glycine max
comp1798_c0_seq1	1758	133	5.52975	0	0	7.77096	1.11597e-27	1.03513e-26	UP				Hypothetical protein
comp57772_c0_seq1	342	132	28.2111	0	0	7.76008	1.6531e-27	1.52422e-26	UP				Hypothetical protein
comp43819_c0_seq1	782	131	12.2444	0	0	7.74911	2.4503e-27	2.24429e-26	UP				Hypothetical protein
comp39030_c0_seq1	909	131	10.5337	0	0	7.74911	2.4503e-27	2.24429e-26	UP				Hypothetical protein
comp37527_c1_seq1	432	131	22.1646	0	0	7.74911	2.4503e-27	2.24429e-26	UP				Hypothetical protein
comp39118_c2_seq1	537	130	17.6947	0	0	7.73805	3.6343e-27	3.31532e-26	UP				Hypothetical protein
comp35906_c0_seq1	289	130	32.879	0	0	7.73805	3.6343e-27	3.31532e-26	UP				Hypothetical protein
comp20370_c0_seq1	457	130	20.7922	0	0	7.73805	3.6343e-27	3.31532e-26	UP	ref|XP_003538801.1|		7e-74	PREDICTED: isoflavone 2'-hydroxylase-like	Glycine max	KOG0156	Cytochrome P450 CYP2 subfamily	Secondary metabolites biosynthesis, transport and catabolism
comp18161_c0_seq1	990	130	9.59801	0	0	7.73805	3.6343e-27	3.31532e-26	UP				Hypothetical protein
comp61216_c0_seq1	245	129	38.4854	0	0	7.72691	5.39391e-27	4.89849e-26	UP	ref|XP_003550687.1|		1e-25	PREDICTED: ubiquitin carboxyl-terminal hydrolase 23-like	Glycine max
comp57891_c0_seq1	286	129	32.9683	0	0	7.72691	5.39391e-27	4.89849e-26	UP				Hypothetical protein
comp48421_c0_seq1	2441	129	3.86273	0	0	7.72691	5.39391e-27	4.89849e-26	UP				Hypothetical protein
comp34408_c0_seq1	231	129	40.8179	0	0	7.72691	5.39391e-27	4.89849e-26	UP	ref|XP_003548566.1|		4e-17	PREDICTED: uncharacterized protein LOC100799113	Glycine max
comp24518_c1_seq1	202	129	46.6779	0	0	7.72691	5.39391e-27	4.89849e-26	UP				Hypothetical protein
comp20021_c0_seq1	743	129	12.6904	0	0	7.72691	5.39391e-27	4.89849e-26	UP				Hypothetical protein
comp18237_c0_seq1	856	129	11.0151	0	0	7.72691	5.39391e-27	4.89849e-26	UP				Hypothetical protein
comp17564_c0_seq1	399	129	23.6314	0	0	7.72691	5.39391e-27	4.89849e-26	UP	ref|XP_003555584.1|		7e-56	PREDICTED: proline-rich receptor-like protein kinase PERK8-like	Glycine max
comp47274_c1_seq1	315	128	29.7011	0	0	7.71568	8.01072e-27	7.23401e-26	UP				Hypothetical protein
comp32645_c0_seq1	924	128	10.1254	0	0	7.71568	8.01072e-27	7.23401e-26	UP	ref|XP_003615958.1|		8e-43	Wound-induced protein	Medicago truncatula
comp62200_c0_seq1	408	127	22.7518	0	0	7.70437	1.19049e-26	1.06953e-25	UP	ref|XP_003545065.1|		1e-16	PREDICTED: uncharacterized protein LOC100800323	Glycine max
comp60319_c0_seq1	243	127	38.2006	0	0	7.70437	1.19049e-26	1.06953e-25	UP	ref|XP_003516942.1|		1e-19	PREDICTED: BAHD acyltransferase DCR-like	Glycine max
comp47692_c2_seq1	610	127	15.2176	0	0	7.70437	1.19049e-26	1.06953e-25	UP				Hypothetical protein
comp39216_c1_seq1	259	126	35.5585	0	0	7.69296	1.77039e-26	1.58023e-25	UP				Hypothetical protein
comp33659_c0_seq1	1004	126	9.17297	0	0	7.69296	1.77039e-26	1.58023e-25	UP				Hypothetical protein
comp31427_c0_seq1	349	126	26.3887	0	0	7.69296	1.77039e-26	1.58023e-25	UP	ref|XP_003538760.1|		2e-26	PREDICTED: uncharacterized protein LOC100779548	Glycine max	KOG1100	Predicted E3 ubiquitin ligase	Posttranslational modification, protein turnover, chaperones
comp24739_c0_seq1	1029	126	8.9501	0	0	7.69296	1.77039e-26	1.58023e-25	UP				Hypothetical protein
comp18296_c0_seq1	815	126	11.3002	0	0	7.69296	1.77039e-26	1.58023e-25	UP				Hypothetical protein
comp34838_c1_seq1	368	251	49.8539	1	0.241887	7.68723	4.4501e-51	7.2376e-50	UP	ref|XP_003540813.1|		1e-35	PREDICTED: momilactone A synthase-like	Glycine max	KOG0725	Reductases with broad range of substrate specificities	General function prediction only
comp43677_c0_seq1	2075	125	4.40316	0	0	7.68147	2.63452e-26	2.33945e-25	UP	ref|XP_003521487.1|		4e-89	PREDICTED: bifunctional protein FolD-like	Glycine max	KOG0089	Methylenetetrahydrofolate dehydrogenase/methylenetetrahydrofolate cyclohydrolase	Coenzyme transport and metabolism
comp49771_c0_seq1	515	1495	212.181	6	1.03706	7.67665	5.90639e-295	7.22841e-293	UP				Hypothetical protein
comp58339_c0_seq1	376	124	24.105	0	0	7.66988	3.9231e-26	3.46321e-25	UP				Hypothetical protein
comp56343_c0_seq1	227	124	39.9272	0	0	7.66988	3.9231e-26	3.46321e-25	UP				Hypothetical protein
comp52746_c0_seq1	247	124	36.6942	0	0	7.66988	3.9231e-26	3.46321e-25	UP				Hypothetical protein
comp46559_c0_seq1	269	124	33.6932	0	0	7.66988	3.9231e-26	3.46321e-25	UP				Hypothetical protein
comp24751_c0_seq1	371	124	24.4298	0	0	7.66988	3.9231e-26	3.46321e-25	UP				Hypothetical protein
comp57495_c0_seq1	201	123	44.7283	0	0	7.6582	5.84592e-26	5.13207e-25	UP				Hypothetical protein
comp52983_c0_seq1	616	123	14.5948	0	0	7.6582	5.84592e-26	5.13207e-25	UP				Hypothetical protein
comp37840_c2_seq1	2521	123	3.5662	0	0	7.6582	5.84592e-26	5.13207e-25	UP				Hypothetical protein
comp35975_c0_seq1	3186	123	2.82184	0	0	7.6582	5.84592e-26	5.13207e-25	UP	gb|AFN88207.1|		3e-87	integrase core domain containing protein	Phaseolus vulgaris
comp25219_c0_seq1	390	123	23.0523	0	0	7.6582	5.84592e-26	5.13207e-25	UP				Hypothetical protein
comp18993_c1_seq1	452	123	19.8902	0	0	7.6582	5.84592e-26	5.13207e-25	UP				Hypothetical protein
comp18413_c0_seq1	277	123	32.4562	0	0	7.6582	5.84592e-26	5.13207e-25	UP				Hypothetical protein
comp11313_c0_seq1	2507	123	3.58611	0	0	7.6582	5.84592e-26	5.13207e-25	UP				Hypothetical protein		KOG0566	Inositol-1,4,5-triphosphate 5-phosphatase (synaptojanin), INP51/INP52/INP53 family	Intracellular trafficking, secretion, and vesicular transport
comp46750_c0_seq1	2701	2934	79.3978	12	0.395474	7.64937	0	0	UP	ref|XP_003521915.1|		e-138	PREDICTED: (+)-neomenthol dehydrogenase-like	Glycine max	KOG1208	Dehydrogenases with different specificities (related to short-chain alcohol dehydrogenases)	Secondary metabolites biosynthesis, transport and catabolism	E1.1.1.208; (+)-neomenthol dehydrogenase	Metabolism of terpenoids and polyketides	K15095	[EC:1.1.1.208]
comp58688_c0_seq1	371	122	24.0358	0	0	7.64642	8.71716e-26	7.60771e-25	UP				Hypothetical protein
comp57854_c0_seq1	203	122	43.9275	0	0	7.64642	8.71716e-26	7.60771e-25	UP				Hypothetical protein
comp56596_c0_seq1	270	122	33.027	0	0	7.64642	8.71716e-26	7.60771e-25	UP				Hypothetical protein
comp46826_c0_seq1	991	122	8.99827	0	0	7.64642	8.71716e-26	7.60771e-25	UP	gb|ABD32582.1|		e-114	Integrase, catalytic region; Zinc finger, CCHC-type; Peptidase aspartic, catalytic	Medicago truncatula
comp34803_c0_seq1	274	122	32.5448	0	0	7.64642	8.71716e-26	7.60771e-25	UP				Hypothetical protein
comp33551_c1_seq1	281	122	31.7341	0	0	7.64642	8.71716e-26	7.60771e-25	UP				Hypothetical protein
comp29081_c0_seq1	521	122	17.1157	0	0	7.64642	8.71716e-26	7.60771e-25	UP				Hypothetical protein
comp21114_c0_seq1	1269	122	7.02702	0	0	7.64642	8.71716e-26	7.60771e-25	UP	ref|XP_003543848.1|		2e-06	PREDICTED: probable receptor-like protein kinase At5g15080-like	Glycine max
comp128632_c0_seq1	2388	122	3.73421	0	0	7.64642	8.71716e-26	7.60771e-25	UP				Hypothetical protein
comp59255_c0_seq1	275	121	32.1607	0	0	7.63455	1.30076e-25	1.12681e-24	UP				Hypothetical protein
comp52785_c0_seq1	384	121	23.0318	0	0	7.63455	1.30076e-25	1.12681e-24	UP				Hypothetical protein
comp41437_c1_seq1	1142	121	7.74448	0	0	7.63455	1.30076e-25	1.12681e-24	UP				Hypothetical protein
comp35737_c1_seq1	411	121	21.5187	0	0	7.63455	1.30076e-25	1.12681e-24	UP	gb|AFK48671.1|		6e-23	unknown	Lotus japonicus
comp35219_c0_seq1	1261	121	7.01364	0	0	7.63455	1.30076e-25	1.12681e-24	UP	ref|XP_003553697.1|		0	PREDICTED: LOW QUALITY PROTEIN: polygalacturonase At1g48100-like	Glycine max				E3.2.1.15; polygalacturonase	Carbohydrate metabolism	K01184	[EC:3.2.1.15]
comp34191_c2_seq1	350	121	25.2691	0	0	7.63455	1.30076e-25	1.12681e-24	UP				Hypothetical protein
comp21729_c0_seq1	286	121	30.9238	0	0	7.63455	1.30076e-25	1.12681e-24	UP				Hypothetical protein
comp62126_c0_seq1	394	120	22.2617	0	0	7.62257	1.94234e-25	1.67292e-24	UP				Hypothetical protein
comp58405_c0_seq1	229	120	38.3018	0	0	7.62257	1.94234e-25	1.67292e-24	UP				Hypothetical protein
comp48071_c0_seq1	733	240	23.9321	1	0.121439	7.62257	3.53191e-49	5.52303e-48	UP	ref|XP_003523496.1|		e-116	PREDICTED: subtilisin-like protease-like	Glycine max	KOG1114	Tripeptidyl peptidase II	Posttranslational modification, protein turnover, chaperones
comp25839_c0_seq1	2552	120	3.43695	0	0	7.62257	1.94234e-25	1.67292e-24	UP	ref|XP_003551185.1|		5e-39	PREDICTED: uncharacterized protein LOC100779154	Glycine max
comp89552_c0_seq1	1091	119	7.97251	0	0	7.6105	2.9024e-25	2.48926e-24	UP	ref|XP_003540814.1|		2e-71	PREDICTED: uncharacterized protein LOC100784231	Glycine max
comp53806_c0_seq1	1230	714	42.4293	3	0.217109	7.6105	9.60096e-143	4.92711e-141	UP	ref|XP_003522341.1|		e-109	PREDICTED: 50S ribosomal protein L3-1, chloroplastic-like	Glycine max	KOG3141	Mitochondrial/chloroplast ribosomal protein L3	Translation, ribosomal structure and biogenesis	RP-L3, rplC; large subunit ribosomal protein L3	Translation	K02906
comp43377_c0_seq1	1863	119	4.66882	0	0	7.6105	2.9024e-25	2.48926e-24	UP	dbj|BAC20794.1|		4e-11	hypothetical protein	Oryza sativa Japonica Group
comp23545_c0_seq1	391	119	22.2455	0	0	7.6105	2.9024e-25	2.48926e-24	UP				Hypothetical protein
comp42906_c0_seq1	1867	474	18.557	2	0.0953557	7.60443	1.79862e-95	5.76896e-94	UP	ref|XP_003529310.1|		0	PREDICTED: cytochrome P450 71A4-like	Glycine max	KOG0156	Cytochrome P450 CYP2 subfamily	Secondary metabolites biosynthesis, transport and catabolism
comp67547_c0_seq1	349	118	24.7132	0	0	7.59833	4.34009e-25	3.70228e-24	UP	ref|XP_003543472.1|		3e-32	PREDICTED: uncharacterized protein LOC100809557	Glycine max
comp33466_c0_seq1	558	118	15.4568	0	0	7.59833	4.34009e-25	3.70228e-24	UP				Hypothetical protein
comp40435_c1_seq1	671	235	25.5987	1	0.13266	7.5922	2.61468e-48	4.01504e-47	UP			1e-17	>gb|AAM90036.1|AF403290_1 disease resistance-like protein GS6-5	Glycine max
comp59317_c0_seq1	431	117	19.8418	0	0	7.58605	6.49458e-25	5.51325e-24	UP	ref|XP_003533205.1|		2e-09	PREDICTED: beta-D-xylosidase 1-like	Glycine max
comp48458_c0_seq1	210	117	40.723	0	0	7.58605	6.49458e-25	5.51325e-24	UP	ref|XP_003550392.1|		2e-17	PREDICTED: uncharacterized protein LOC100798264	Glycine max
comp43630_c0_seq1	3112	117	2.74802	0	0	7.58605	6.49458e-25	5.51325e-24	UP			2e-94	retroelement pol polyprote	Arabidopsis thaliana
comp43352_c4_seq1	728	117	11.747	0	0	7.58605	6.49458e-25	5.51325e-24	UP				Hypothetical protein		KOG1596	Fibrillarin and related nucleolar RNA-binding proteins	RNA processing and modification
comp42139_c1_seq1	2043	117	4.18592	0	0	7.58605	6.49458e-25	5.51325e-24	UP	ref|XP_003619440.1|		e-135	NBS-LRR resistance protein	Medicago truncatula	KOG4658	Apoptotic ATPase	Signal transduction mechanisms
comp35093_c2_seq1	254	117	33.6686	0	0	7.58605	6.49458e-25	5.51325e-24	UP				Hypothetical protein
comp32271_c0_seq1	1659	117	5.15481	0	0	7.58605	6.49458e-25	5.51325e-24	UP				Hypothetical protein
comp25687_c1_seq1	850	117	10.061	0	0	7.58605	6.49458e-25	5.51325e-24	UP	ref|XP_003530971.1|		3e-27	PREDICTED: ABC transporter I family member 17-like	Glycine max	KOG0055	Multidrug/pheromone exporter, ABC superfamily	Secondary metabolites biosynthesis, transport and catabolism
comp21190_c0_seq1	536	117	15.9549	0	0	7.58605	6.49458e-25	5.51325e-24	UP				Hypothetical protein
comp75329_c0_seq1	584	116	14.5184	0	0	7.57366	9.72563e-25	8.21215e-24	UP	ref|NP_001235685.1|		2e-12	uncharacterized protein LOC100305715	Glycine max	KOG1832	HIV-1 Vpr-binding protein	Cell cycle control, cell division, chromosome partitioning
comp45548_c0_seq1	1871	116	4.53166	0	0	7.57366	9.72563e-25	8.21215e-24	UP				Hypothetical protein
comp43429_c0_seq1	1141	116	7.43097	0	0	7.57366	9.72563e-25	8.21215e-24	UP				Hypothetical protein
comp17520_c0_seq1	621	116	13.6534	0	0	7.57366	9.72563e-25	8.21215e-24	UP				Hypothetical protein
comp47380_c0_seq1	542	1620	218.468	7	1.14963	7.57011	0	0	UP	gb|ACU20551.1|		2e-54	unknown	Glycine max
comp78041_c0_seq1	700	115	12.0081	0	0	7.56117	1.45748e-24	1.22304e-23	UP				Hypothetical protein
comp48434_c1_seq1	308	115	27.291	0	0	7.56117	1.45748e-24	1.22304e-23	UP	ref|XP_003548389.1|		5e-22	PREDICTED: NAC domain-containing protein 69-like	Glycine max
comp44082_c0_seq1	432	115	19.4575	0	0	7.56117	1.45748e-24	1.22304e-23	UP				Hypothetical protein		KOG1924	RhoA GTPase effector DIA/Diaphanous	Signal transduction mechanisms, Cytoskeleton
comp42792_c0_seq1	240	115	35.0235	0	0	7.56117	1.45748e-24	1.22304e-23	UP				Hypothetical protein
comp38054_c1_seq1	2387	115	3.52142	0	0	7.56117	1.45748e-24	1.22304e-23	UP				Hypothetical protein
comp1660_c0_seq1	1575	115	5.33691	0	0	7.56117	1.45748e-24	1.22304e-23	UP				Hypothetical protein
comp19445_c0_seq1	1165	114	7.1524	0	0	7.54857	2.18577e-24	1.82244e-23	UP				Hypothetical protein
comp18936_c0_seq1	291	114	28.6342	0	0	7.54857	2.18577e-24	1.82244e-23	UP				Hypothetical protein
comp41774_c0_seq1	3874	683	12.8865	3	0.0689323	7.54646	2.38816e-137	1.17157e-135	UP	ref|XP_003519969.1|		0	PREDICTED: TMV resistance protein N-like	Glycine max	KOG4658	Apoptotic ATPase	Signal transduction mechanisms
comp62309_c0_seq1	360	113	22.9429	0	0	7.53586	3.28043e-24	2.72149e-23	UP				Hypothetical protein
comp31763_c0_seq1	308	113	26.8164	0	0	7.53586	3.28043e-24	2.72149e-23	UP				Hypothetical protein
comp26984_c0_seq1	527	113	15.6726	0	0	7.53586	3.28043e-24	2.72149e-23	UP				Hypothetical protein
comp26242_c0_seq1	267	451	123.463	2	0.666776	7.53267	1.849e-91	5.62227e-90	UP	ref|XP_003525411.1|		1e-22	PREDICTED: PR-5 protein	Glycine max
comp36731_c0_seq1	1538	112	5.32273	0	0	7.52304	4.92699e-24	4.05945e-23	UP				Hypothetical protein
comp28042_c0_seq1	206	112	39.7396	0	0	7.52304	4.92699e-24	4.05945e-23	UP				Hypothetical protein
comp27877_c0_seq1	463	112	17.6811	0	0	7.52304	4.92699e-24	4.05945e-23	UP				Hypothetical protein
comp114570_c0_seq1	1434	112	5.70876	0	0	7.52304	4.92699e-24	4.05945e-23	UP	ref|XP_003527674.1|		2e-97	PREDICTED: LOW QUALITY PROTEIN: S-type anion channel SLAH1-like	Glycine max
comp51181_c0_seq1	250	223	65.1985	1	0.356058	7.51658	3.30937e-46	4.88351e-45	UP				Hypothetical protein
comp18481_c0_seq1	396	223	41.1607	1	0.224784	7.51658	3.30937e-46	4.88351e-45	UP	ref|XP_003539148.1|		9e-39	PREDICTED: uncharacterized protein LOC100808080	Glycine max
comp44998_c1_seq1	205	111	39.5769	0	0	7.5101	7.40561e-24	6.06976e-23	UP				Hypothetical protein
comp29930_c2_seq1	230	111	35.2751	0	0	7.5101	7.40561e-24	6.06976e-23	UP				Hypothetical protein
comp20212_c0_seq1	1020	111	7.95419	0	0	7.5101	7.40561e-24	6.06976e-23	UP	ref|XP_003525776.1|		9e-76	PREDICTED: uncharacterized protein At4g22758-like	Glycine max
comp104378_c0_seq1	1798	111	4.51239	0	0	7.5101	7.40561e-24	6.06976e-23	UP	ref|XP_003529966.1|		e-117	PREDICTED: uncharacterized protein LOC100801594	Glycine max	KOG0519	Sensory transduction histidine kinase	Signal transduction mechanisms
comp42279_c0_seq1	664	221	24.3275	1	0.134058	7.50358	7.45338e-46	1.09483e-44	UP				Hypothetical protein
comp41545_c1_seq1	215	110	37.3962	0	0	7.49704	1.11396e-23	9.07099e-23	UP				Hypothetical protein
comp33570_c0_seq1	1336	440	24.0724	2	0.133255	7.49704	1.58596e-89	4.71241e-88	UP	ref|XP_003549681.1|		3e-16	PREDICTED: uncharacterized protein LOC100527473	Glycine max
comp30211_c0_seq1	2555	110	3.14684	0	0	7.49704	1.11396e-23	9.07099e-23	UP	ref|XP_003557045.1|		5e-94	PREDICTED: uncharacterized protein LOC100783177	Glycine max
comp28311_c0_seq1	883	110	9.10552	0	0	7.49704	1.11396e-23	9.07099e-23	UP	ref|XP_003546070.1|		e-154	PREDICTED: probable beta-1,3-galactosyltransferase 20-like	Glycine max
comp20473_c0_seq1	711	110	11.3083	0	0	7.49704	1.11396e-23	9.07099e-23	UP				Hypothetical protein
comp65299_c0_seq1	435	109	18.3151	0	0	7.48387	1.67694e-23	1.35927e-22	UP				Hypothetical protein
comp44918_c1_seq1	421	109	18.9242	0	0	7.48387	1.67694e-23	1.35927e-22	UP	ref|XP_003538555.1|		3e-17	PREDICTED: putative ribosome biogenesis GTPase RsgA-like	Glycine max
comp31390_c0_seq1	1067	109	7.46681	0	0	7.48387	1.67694e-23	1.35927e-22	UP				Hypothetical protein
comp25807_c1_seq1	905	109	8.80341	0	0	7.48387	1.67694e-23	1.35927e-22	UP	ref|XP_003527977.1|		2e-84	PREDICTED: F-box/kelch-repeat protein At3g06240-like	Glycine max
comp18633_c0_seq1	1290	1947	110.319	9	0.621032	7.47279	0	0	UP				Hypothetical protein
comp60042_c0_seq1	304	108	25.9671	0	0	7.47057	2.52638e-23	2.03597e-22	UP				Hypothetical protein
comp54154_c0_seq1	395	216	39.9696	1	0.225353	7.47057	5.71121e-45	8.21443e-44	UP				Hypothetical protein
comp48794_c0_seq1	242	108	32.6198	0	0	7.47057	2.52638e-23	2.03597e-22	UP				Hypothetical protein
comp47705_c1_seq1	283	108	27.894	0	0	7.47057	2.52638e-23	2.03597e-22	UP				Hypothetical protein
comp47574_c1_seq1	426	108	18.5305	0	0	7.47057	2.52638e-23	2.03597e-22	UP				Hypothetical protein
comp30620_c0_seq1	828	108	9.53381	0	0	7.47057	2.52638e-23	2.03597e-22	UP				Hypothetical protein
comp24649_c0_seq1	359	108	21.9888	0	0	7.47057	2.52638e-23	2.03597e-22	UP				Hypothetical protein
comp1512_c0_seq1	2042	108	3.86581	0	0	7.47057	2.52638e-23	2.03597e-22	UP				Hypothetical protein
comp80119_c0_seq1	950	107	8.23253	0	0	7.45715	3.80909e-23	3.05116e-22	UP				Hypothetical protein
comp72153_c0_seq1	595	107	13.1444	0	0	7.45715	3.80909e-23	3.05116e-22	UP				Hypothetical protein
comp68196_c0_seq1	467	107	16.7471	0	0	7.45715	3.80909e-23	3.05116e-22	UP	dbj|BAD95280.1|		1e-25	putative protein	Arabidopsis thaliana	KOG2037	Guanylate-binding protein	General function prediction only
comp60586_c0_seq1	205	107	38.1507	0	0	7.45715	3.80909e-23	3.05116e-22	UP				Hypothetical protein
comp33042_c0_seq1	1617	107	4.83667	0	0	7.45715	3.80909e-23	3.05116e-22	UP				Hypothetical protein
comp22841_c0_seq1	1028	107	7.60788	0	0	7.45715	3.80909e-23	3.05116e-22	UP				Hypothetical protein
comp19052_c0_seq1	248	107	31.5359	0	0	7.45715	3.80909e-23	3.05116e-22	UP				Hypothetical protein
comp64674_c0_seq1	902	213	17.2602	1	0.0986858	7.45039	1.94688e-44	2.75513e-43	UP	ref|XP_003542907.1|		5e-77	PREDICTED: uncharacterized protein LOC100819509	Glycine max
comp23241_c0_seq1	380	213	40.9703	1	0.234249	7.45039	1.94688e-44	2.75513e-43	UP	ref|XP_003551243.1|		1e-44	PREDICTED: zinc transporter 6, chloroplastic-like	Glycine max	KOG1558	Fe2+/Zn2+ regulated transporter	Inorganic ion transport and metabolism
comp66156_c0_seq1	290	106	26.7166	0	0	7.4436	5.74762e-23	4.57345e-22	UP				Hypothetical protein
comp62249_c0_seq1	272	106	28.4846	0	0	7.4436	5.74762e-23	4.57345e-22	UP				Hypothetical protein
comp57795_c0_seq1	215	106	36.0363	0	0	7.4436	5.74762e-23	4.57345e-22	UP				Hypothetical protein
comp32578_c0_seq1	365	106	21.2269	0	0	7.4436	5.74762e-23	4.57345e-22	UP				Hypothetical protein
comp18985_c0_seq1	452	106	17.1412	0	0	7.4436	5.74762e-23	4.57345e-22	UP				Hypothetical protein
comp17421_c0_seq1	707	106	10.9587	0	0	7.4436	5.74762e-23	4.57345e-22	UP				Hypothetical protein
comp25422_c0_seq1	2669	631	17.2804	3	0.100054	7.43222	3.48109e-128	1.57353e-126	UP	ref|XP_003636910.1|		e-101	Receptor-like protein kinase	Medicago truncatula	KOG0472	Leucine-rich repeat protein	Function unknown
comp62261_c0_seq1	426	105	18.0158	0	0	7.42993	8.67965e-23	6.87164e-22	UP				Hypothetical protein
comp29024_c0_seq1	789	105	9.72714	0	0	7.42993	8.67965e-23	6.87164e-22	UP	ref|XP_003523708.1|		e-115	PREDICTED: uncharacterized protein LOC100793562	Glycine max	KOG0236	Sulfate/bicarbonate/oxalate exchanger SAT-1 and related transporters (SLC26 family)	Inorganic ion transport and metabolism
comp25024_c2_seq1	349	105	21.9906	0	0	7.42993	8.67965e-23	6.87164e-22	UP				Hypothetical protein
comp20153_c0_seq1	323	210	47.5215	1	0.275587	7.42993	6.65986e-44	9.30736e-43	UP				Hypothetical protein
comp19529_c0_seq1	1096	105	7.00248	0	0	7.42993	8.67965e-23	6.87164e-22	UP				Hypothetical protein
comp76124_c0_seq1	640	104	11.8775	0	0	7.41612	1.3118e-22	1.03045e-21	UP				Hypothetical protein
comp74597_c0_seq1	521	104	14.5904	0	0	7.41612	1.3118e-22	1.03045e-21	UP	ref|XP_003540145.1|		4e-48	PREDICTED: scarecrow-like protein 4-like	Glycine max
comp72616_c0_seq1	461	104	16.4894	0	0	7.41612	1.3118e-22	1.03045e-21	UP				Hypothetical protein
comp48110_c1_seq1	662	104	11.4828	0	0	7.41612	1.3118e-22	1.03045e-21	UP				Hypothetical protein
comp33041_c0_seq1	377	104	20.1635	0	0	7.41612	1.3118e-22	1.03045e-21	UP	ref|NP_001237534.1|		3e-26	uncharacterized protein LOC100306612	Glycine max	KOG2925	Predicted translation initiation factor related to eIF-1A	Translation, ribosomal structure and biogenesis
comp30677_c0_seq1	2649	208	5.73924	1	0.0336031	7.41612	1.51496e-43	2.10104e-42	UP	ref|XP_003553772.1|		0	PREDICTED: subtilisin-like protease-like	Glycine max	KOG1114	Tripeptidyl peptidase II	Posttranslational modification, protein turnover, chaperones
comp29340_c1_seq1	3674	104	2.06903	0	0	7.41612	1.3118e-22	1.03045e-21	UP			5e-41	>gb|AAG60117.1|AC073555_1 copia-type polyprotein, putative	Arabidopsis thaliana	KOG4400	E3 ubiquitin ligase interacting with arginine methyltransferase	Posttranslational modification, protein turnover, chaperones
comp28771_c0_seq1	745	104	10.2035	0	0	7.41612	1.3118e-22	1.03045e-21	UP	ref|XP_003534254.1|		e-119	PREDICTED: serine hydroxymethyltransferase, mitochondrial-like	Glycine max	KOG2467	Glycine/serine hydroxymethyltransferase	Amino acid transport and metabolism
comp21973_c0_seq1	758	104	10.0285	0	0	7.41612	1.3118e-22	1.03045e-21	UP				Hypothetical protein
comp19142_c0_seq1	281	104	27.052	0	0	7.41612	1.3118e-22	1.03045e-21	UP				Hypothetical protein
comp50650_c0_seq1	284	413	106.293	2	0.626863	7.40568	9.71832e-85	2.69072e-83	UP				Hypothetical protein
comp68437_c0_seq1	278	103	27.081	0	0	7.40218	1.98419e-22	1.54692e-21	UP				Hypothetical protein
comp58277_c0_seq1	239	103	31.5001	0	0	7.40218	1.98419e-22	1.54692e-21	UP	ref|XP_003519675.1|		6e-08	PREDICTED: NAD(P)H-dependent 6'-deoxychalcone synthase-like	Glycine max
comp35248_c0_seq1	1902	103	3.95822	0	0	7.40218	1.98419e-22	1.54692e-21	UP				Hypothetical protein
comp29643_c1_seq1	1842	103	4.08715	0	0	7.40218	1.98419e-22	1.54692e-21	UP				Hypothetical protein
comp27613_c0_seq1	3148	103	2.39153	0	0	7.40218	1.98419e-22	1.54692e-21	UP	gb|EEC80397.1|		2e-22	hypothetical protein OsI_22533	Oryza sativa Indica Group
comp19055_c0_seq1	227	103	33.1653	0	0	7.40218	1.98419e-22	1.54692e-21	UP				Hypothetical protein
comp51948_c0_seq1	284	102	26.2515	0	0	7.38811	3.00372e-22	2.32588e-21	UP				Hypothetical protein
comp23929_c0_seq1	2125	102	3.50844	0	0	7.38811	3.00372e-22	2.32588e-21	UP	ref|XP_003517743.1|		0	PREDICTED: probable polygalacturonase non-catalytic subunit JP650-like	Glycine max
comp20562_c0_seq1	283	102	26.3443	0	0	7.38811	3.00372e-22	2.32588e-21	UP	ref|XP_003529252.1|		3e-10	PREDICTED: probable N-acetyl-gamma-glutamyl-phosphate reductase, chloroplastic-like	Glycine max
comp36566_c1_seq1	2124	810	27.8743	4	0.167636	7.37746	1.17762e-164	7.13018e-163	UP	ref|XP_003546621.1|		e-154	PREDICTED: auxin efflux carrier component 2-like	Glycine max
comp75222_c0_seq1	588	101	12.555	0	0	7.37389	4.55087e-22	3.50619e-21	UP				Hypothetical protein
comp62188_c0_seq1	264	101	27.9634	0	0	7.37389	4.55087e-22	3.50619e-21	UP				Hypothetical protein
comp57908_c0_seq1	202	101	36.5463	0	0	7.37389	4.55087e-22	3.50619e-21	UP				Hypothetical protein
comp31327_c1_seq1	724	101	10.1966	0	0	7.37389	4.55087e-22	3.50619e-21	UP	ref|XP_003538520.1|		5e-53	PREDICTED: 3'-hydroxy-N-methyl-(S)-coclaurine 4'-O-methyltransferase-like	Glycine max	KOG3178	Hydroxyindole-O-methyltransferase and related SAM-dependent methyltransferases	General function prediction only
comp26281_c0_seq1	553	101	13.3496	0	0	7.37389	4.55087e-22	3.50619e-21	UP				Hypothetical protein
comp18482_c0_seq1	220	101	33.5561	0	0	7.37389	4.55087e-22	3.50619e-21	UP				Hypothetical protein
comp18200_c0_seq1	682	101	10.8246	0	0	7.37389	4.55087e-22	3.50619e-21	UP				Hypothetical protein
comp63202_c0_seq1	276	100	26.4828	0	0	7.35954	6.90072e-22	5.27861e-21	UP				Hypothetical protein
comp48271_c2_seq1	401	100	18.2276	0	0	7.35954	6.90072e-22	5.27861e-21	UP				Hypothetical protein
comp48015_c3_seq1	410	100	17.8274	0	0	7.35954	6.90072e-22	5.27861e-21	UP				Hypothetical protein
comp47844_c0_seq1	263	100	27.7918	0	0	7.35954	6.90072e-22	5.27861e-21	UP				Hypothetical protein
comp46472_c0_seq1	878	100	8.32489	0	0	7.35954	6.90072e-22	5.27861e-21	UP	ref|XP_003548909.1|		1e-08	PREDICTED: uncharacterized protein LOC100818143	Glycine max
comp43436_c0_seq1	426	100	17.1579	0	0	7.35954	6.90072e-22	5.27861e-21	UP				Hypothetical protein
comp41380_c0_seq1	339	100	21.5612	0	0	7.35954	6.90072e-22	5.27861e-21	UP				Hypothetical protein
comp35487_c1_seq1	2585	100	2.82756	0	0	7.35954	6.90072e-22	5.27861e-21	UP	emb|CAN76793.1|		e-115	hypothetical protein VITISV_026680	Vitis vinifera
comp22468_c0_seq1	530	100	13.791	0	0	7.35954	6.90072e-22	5.27861e-21	UP	gb|ACU20124.1|		7e-33	unknown	Glycine max
comp20269_c0_seq1	1534	200	9.52966	1	0.0580278	7.35954	4.12195e-42	5.54932e-41	UP	ref|XP_003519880.1|		e-176	PREDICTED: putative receptor-like protein kinase At3g47110-like	Glycine max	KOG0444	Cytoskeletal regulator Flightless-I (contains leucine-rich and gelsolin repeats)	Cytoskeleton
comp1502_c0_seq1	1124	100	6.50289	0	0	7.35954	6.90072e-22	5.27861e-21	UP	ref|XP_003523160.1|		5e-66	PREDICTED: uncharacterized protein LOC100790055	Glycine max
comp22457_c0_seq1	512	399	56.9608	2	0.347713	7.35593	3.12041e-82	8.34171e-81	UP				Hypothetical protein
comp41164_c0_seq1	702	99	10.3079	0	0	7.34504	1.04728e-21	7.94323e-21	UP				Hypothetical protein
comp37507_c0_seq1	1749	99	4.13731	0	0	7.34504	1.04728e-21	7.94323e-21	UP	ref|XP_003543854.1|		6e-58	PREDICTED: uncharacterized protein LOC100780312	Glycine max
comp30265_c0_seq1	734	99	9.85853	0	0	7.34504	1.04728e-21	7.94323e-21	UP				Hypothetical protein
comp24339_c0_seq1	1468	99	4.92926	0	0	7.34504	1.04728e-21	7.94323e-21	UP				Hypothetical protein
comp18392_c0_seq1	324	99	22.3338	0	0	7.34504	1.04728e-21	7.94323e-21	UP				Hypothetical protein
comp18360_c0_seq1	292	99	24.7814	0	0	7.34504	1.04728e-21	7.94323e-21	UP				Hypothetical protein
comp17547_c0_seq1	454	99	15.9387	0	0	7.34504	1.04728e-21	7.94323e-21	UP				Hypothetical protein
comp17475_c0_seq1	315	99	22.9719	0	0	7.34504	1.04728e-21	7.94323e-21	UP				Hypothetical protein
comp33424_c0_seq1	494	393	58.1485	2	0.360383	7.33407	3.74756e-81	9.88051e-80	UP				Hypothetical protein
comp60225_c0_seq1	213	98	33.6294	0	0	7.33039	1.59075e-21	1.19575e-20	UP	ref|XP_003530955.1|		2e-10	PREDICTED: calcium-binding allergen Ole e 8-like	Glycine max
comp46280_c0_seq1	640	98	11.1923	0	0	7.33039	1.59075e-21	1.19575e-20	UP	gb|ABF99203.1|		1e-42	retrotransposon protein, putative, Ty1-copia subclass	Oryza sativa Japonica Group
comp33371_c0_seq1	751	98	9.53804	0	0	7.33039	1.59075e-21	1.19575e-20	UP	ref|XP_003526603.1|		3e-54	PREDICTED: uncharacterized protein LOC100809357	Glycine max
comp32821_c0_seq1	262	98	27.3399	0	0	7.33039	1.59075e-21	1.19575e-20	UP				Hypothetical protein
comp30175_c0_seq1	3217	196	4.45326	1	0.0276701	7.33039	2.17131e-41	2.86919e-40	UP	ref|XP_003546902.1|		e-123	PREDICTED: U-box domain-containing protein 35-like	Glycine max	KOG1187	Serine/threonine protein kinase	Signal transduction mechanisms
comp25960_c0_seq1	2466	98	2.90473	0	0	7.33039	1.59075e-21	1.19575e-20	UP	ref|XP_003539235.1|		0	PREDICTED: uncharacterized membrane protein YLR241W-like	Glycine max	KOG1134	Uncharacterized conserved protein	General function prediction only
comp23719_c0_seq1	1032	98	6.94096	0	0	7.33039	1.59075e-21	1.19575e-20	UP				Hypothetical protein
comp21890_c0_seq1	1548	196	9.25461	1	0.057503	7.33039	2.17131e-41	2.86919e-40	UP	ref|XP_003525863.1|		0	PREDICTED: uncharacterized protein LOC100775317	Glycine max	KOG3139	N-acetyltransferase	General function prediction only
comp19479_c0_seq1	667	98	10.7392	0	0	7.33039	1.59075e-21	1.19575e-20	UP				Hypothetical protein
comp108008_c0_seq1	1753	98	4.08618	0	0	7.33039	1.59075e-21	1.19575e-20	UP				Hypothetical protein
comp73835_c0_seq1	387	97	18.3203	0	0	7.3156	2.41833e-21	1.80633e-20	UP				Hypothetical protein
comp67005_c0_seq1	523	97	13.5564	0	0	7.3156	2.41833e-21	1.80633e-20	UP				Hypothetical protein
comp44305_c4_seq1	244	97	29.0573	0	0	7.3156	2.41833e-21	1.80633e-20	UP	ref|XP_003610767.1|		5e-36	12-oxophytodienoate reductase	Medicago truncatula	KOG0134	NADH:flavin oxidoreductase/12-oxophytodienoate reductase	Energy production and conversion, General function prediction only
comp39356_c1_seq1	717	97	9.88839	0	0	7.3156	2.41833e-21	1.80633e-20	UP	ref|XP_003527816.1|		1e-29	PREDICTED: NAC domain-containing protein 100-like	Glycine max
comp25081_c0_seq1	324	97	21.8826	0	0	7.3156	2.41833e-21	1.80633e-20	UP				Hypothetical protein
comp20142_c0_seq1	595	97	11.9159	0	0	7.3156	2.41833e-21	1.80633e-20	UP	ref|XP_003536714.1|		5e-70	PREDICTED: anthocyanin 3'-O-beta-glucosyltransferase-like	Glycine max	KOG1192	UDP-glucuronosyl and UDP-glucosyl transferase	Carbohydrate transport and metabolism, Energy production and conversion
comp19254_c0_seq1	239	97	29.6652	0	0	7.3156	2.41833e-21	1.80633e-20	UP				Hypothetical protein
comp32062_c0_seq1	1238	387	22.8488	2	0.143804	7.31187	4.53435e-80	1.17927e-78	UP	ref|XP_003554413.1|		e-103	PREDICTED: cullin-3A-like	Glycine max	KOG2166	Cullins	Cell cycle control, cell division, chromosome partitioning
comp18891_c0_seq1	314	193	44.9263	1	0.283486	7.30814	7.58313e-41	9.88514e-40	UP				Hypothetical protein
comp74619_c0_seq1	405	96	17.3256	0	0	7.30064	3.67968e-21	2.73383e-20	UP	ref|XP_003521567.1|		1e-55	PREDICTED: phytochrome A-associated F-box protein-like	Glycine max
comp54702_c0_seq1	216	96	32.4856	0	0	7.30064	3.67968e-21	2.73383e-20	UP				Hypothetical protein
comp38754_c0_seq1	286	96	24.5346	0	0	7.30064	3.67968e-21	2.73383e-20	UP				Hypothetical protein
comp34387_c0_seq1	1941	96	3.61509	0	0	7.30064	3.67968e-21	2.73383e-20	UP	ref|XP_003544181.1|		9e-35	PREDICTED: aspartic proteinase-like protein 1-like	Glycine max
comp23495_c0_seq1	986	96	7.11651	0	0	7.30064	3.67968e-21	2.73383e-20	UP				Hypothetical protein
comp20132_c0_seq1	215	96	32.6367	0	0	7.30064	3.67968e-21	2.73383e-20	UP	ref|XP_003537048.1|		6e-29	PREDICTED: dolichyl-diphosphooligosaccharide--protein glycosyltransferase subunit 2-like	Glycine max
comp25318_c0_seq1	2135	191	6.53896	1	0.041693	7.29311	1.74927e-40	2.2632e-39	UP				Hypothetical protein
comp67511_c0_seq1	343	95	20.2443	0	0	7.28554	5.60386e-21	4.13204e-20	UP				Hypothetical protein
comp65716_c0_seq1	827	190	16.7927	1	0.107636	7.28554	2.65854e-40	3.42484e-39	UP				Hypothetical protein
comp53777_c0_seq1	238	95	29.1756	0	0	7.28554	5.60386e-21	4.13204e-20	UP				Hypothetical protein
comp36759_c0_seq1	753	95	9.2215	0	0	7.28554	5.60386e-21	4.13204e-20	UP				Hypothetical protein
comp27522_c1_seq1	277	95	25.0678	0	0	7.28554	5.60386e-21	4.13204e-20	UP				Hypothetical protein
comp26593_c0_seq1	401	95	17.3162	0	0	7.28554	5.60386e-21	4.13204e-20	UP				Hypothetical protein
comp47279_c0_seq1	3316	949	20.9182	5	0.13422	7.28402	7.11036e-194	5.28864e-192	UP	ref|XP_003551769.1|		0	PREDICTED: receptor-like protein kinase FERONIA-like	Glycine max	KOG1187	Serine/threonine protein kinase	Signal transduction mechanisms
comp47704_c0_seq1	229	379	120.97	2	0.77742	7.28174	1.27441e-78	3.25434e-77	UP	gb|AFW64137.1|		8e-11	60S ribosomal protein L39, partial	Zea mays	KOG0002	60s ribosomal protein L39	Translation, ribosomal structure and biogenesis
comp74919_c0_seq1	742	94	9.2597	0	0	7.27027	8.54183e-21	6.25329e-20	UP				Hypothetical protein
comp70899_c0_seq1	504	94	13.6323	0	0	7.27027	8.54183e-21	6.25329e-20	UP				Hypothetical protein
comp67808_c0_seq1	353	94	19.4637	0	0	7.27027	8.54183e-21	6.25329e-20	UP				Hypothetical protein
comp58589_c0_seq1	288	94	23.8566	0	0	7.27027	8.54183e-21	6.25329e-20	UP				Hypothetical protein
comp48647_c1_seq1	1098	94	6.25747	0	0	7.27027	8.54183e-21	6.25329e-20	UP				Hypothetical protein
comp43620_c0_seq1	1579	94	4.3513	0	0	7.27027	8.54183e-21	6.25329e-20	UP	emb|CAN73800.1|		2e-63	hypothetical protein VITISV_001399	Vitis vinifera	KOG0161	Myosin class II heavy chain	Cytoskeleton
comp25699_c0_seq1	1567	94	4.38462	0	0	7.27027	8.54183e-21	6.25329e-20	UP	ref|XP_003555328.1|		2e-64	PREDICTED: cysteine-rich receptor-like protein kinase 10-like	Glycine max
comp18537_c0_seq1	242	94	28.3913	0	0	7.27027	8.54183e-21	6.25329e-20	UP				Hypothetical protein
comp37141_c0_seq1	2747	2993	79.6381	16	0.518469	7.26306	0	0	UP	ref|XP_003526251.1|		e-132	PREDICTED: MLO-like protein 12-like	Glycine max
comp62559_c0_seq1	234	93	29.0496	0	0	7.25484	1.30319e-20	9.47303e-20	UP	ref|NP_001235082.1|		5e-27	uncharacterized protein LOC100499721 precursor	Glycine max
comp24591_c0_seq1	229	93	29.6839	0	0	7.25484	1.30319e-20	9.47303e-20	UP				Hypothetical protein
comp18369_c0_seq1	262	186	51.8901	1	0.33975	7.25484	1.42453e-39	1.80449e-38	UP				Hypothetical protein
comp50252_c0_seq1	1455	3882	195.014	21	1.28475	7.24595	0	0	UP	ref|NP_001240277.1|		e-162	uncharacterized protein LOC100795511 precursor	Glycine max	KOG1558	Fe2+/Zn2+ regulated transporter	Inorganic ion transport and metabolism
comp48405_c0_seq1	2492	92	2.69844	0	0	7.23924	1.99002e-20	1.43441e-19	UP	gb|AER13172.1|		0	putative gag/pol polyprotein	Phaseolus vulgaris
comp46507_c0_seq1	1020	92	6.59266	0	0	7.23924	1.99002e-20	1.43441e-19	UP	ref|XP_003618320.1|		3e-52	Phytoalexin-deficient 4-2 protein	Medicago truncatula
comp25018_c0_seq1	860	92	7.8192	0	0	7.23924	1.99002e-20	1.43441e-19	UP				Hypothetical protein
comp22759_c0_seq1	857	92	7.84657	0	0	7.23924	1.99002e-20	1.43441e-19	UP	emb|CAN83248.1|		8e-66	hypothetical protein VITISV_039900	Vitis vinifera	KOG0583	Serine/threonine protein kinase	Signal transduction mechanisms
comp18158_c0_seq1	454	92	14.8117	0	0	7.23924	1.99002e-20	1.43441e-19	UP				Hypothetical protein
comp37839_c0_seq1	1424	91	4.67094	0	0	7.22348	3.04164e-20	2.17538e-19	UP				Hypothetical protein
comp28694_c0_seq1	213	91	31.2273	0	0	7.22348	3.04164e-20	2.17538e-19	UP				Hypothetical protein
comp28491_c0_seq1	248	91	26.8202	0	0	7.22348	3.04164e-20	2.17538e-19	UP				Hypothetical protein
comp26384_c0_seq1	316	91	21.0488	0	0	7.22348	3.04164e-20	2.17538e-19	UP				Hypothetical protein
comp21184_c0_seq1	1303	91	5.1047	0	0	7.22348	3.04164e-20	2.17538e-19	UP	ref|XP_003552807.1|		e-101	PREDICTED: putative clathrin assembly protein At4g40080-like	Glycine max	KOG0251	Clathrin assembly protein AP180 and related proteins, contain ENTH domain	Signal transduction mechanisms, Intracellular trafficking, secretion, and vesicular transport
comp18760_c0_seq1	385	364	69.1057	2	0.462413	7.22348	6.88498e-76	1.69121e-74	UP				Hypothetical protein
comp18220_c0_seq1	390	91	17.0549	0	0	7.22348	3.04164e-20	2.17538e-19	UP				Hypothetical protein
comp17652_c0_seq1	262	91	25.3871	0	0	7.22348	3.04164e-20	2.17538e-19	UP				Hypothetical protein
comp58892_c0_seq1	206	90	31.9336	0	0	7.20754	4.6533e-20	3.30425e-19	UP				Hypothetical protein
comp48096_c0_seq1	829	180	15.8705	1	0.107376	7.20754	1.79057e-38	2.21056e-37	UP	ref|XP_003613758.1|		3e-79	Disease resistance-like protein	Medicago truncatula
comp45945_c0_seq1	266	90	24.7306	0	0	7.20754	4.6533e-20	3.30425e-19	UP				Hypothetical protein
comp23396_c0_seq1	873	90	7.53531	0	0	7.20754	4.6533e-20	3.30425e-19	UP				Hypothetical protein
comp20584_c0_seq1	966	90	6.80986	0	0	7.20754	4.6533e-20	3.30425e-19	UP				Hypothetical protein
comp19038_c0_seq1	220	90	29.9015	0	0	7.20754	4.6533e-20	3.30425e-19	UP				Hypothetical protein
comp17685_c0_seq1	352	90	18.6884	0	0	7.20754	4.6533e-20	3.30425e-19	UP				Hypothetical protein
comp26770_c0_seq1	1163	179	11.2498	1	0.0765388	7.1995	2.73463e-38	3.36102e-37	UP				Hypothetical protein
comp55343_c0_seq1	201	89	32.3643	0	0	7.19142	7.12564e-20	5.0293e-19	UP				Hypothetical protein
comp35200_c0_seq1	1209	89	5.38067	0	0	7.19142	7.12564e-20	5.0293e-19	UP	ref|XP_003540561.1|		8e-16	PREDICTED: protein prune homolog	Glycine max
comp32764_c1_seq1	509	89	12.7804	0	0	7.19142	7.12564e-20	5.0293e-19	UP	ref|XP_003534217.1|		4e-53	PREDICTED: ninja-family protein mc410-like	Glycine max
comp28747_c0_seq1	1086	89	5.99009	0	0	7.19142	7.12564e-20	5.0293e-19	UP	ref|XP_003518341.1|		e-177	PREDICTED: premnaspirodiene oxygenase-like	Glycine max	KOG0156	Cytochrome P450 CYP2 subfamily	Secondary metabolites biosynthesis, transport and catabolism
comp28435_c0_seq1	1021	89	6.37143	0	0	7.19142	7.12564e-20	5.0293e-19	UP				Hypothetical protein		KOG0260	RNA polymerase II, large subunit	Transcription
comp17675_c0_seq1	340	89	19.133	0	0	7.19142	7.12564e-20	5.0293e-19	UP	ref|XP_003550178.1|		6e-13	PREDICTED: 2-C-methyl-D-erythritol 4-phosphate cytidylyltransferase, chloroplastic-like	Glycine max	KOG2388	UDP-N-acetylglucosamine pyrophosphorylase	Cell wall/membrane/envelope biogenesis
comp35733_c1_seq1	1883	711	27.5989	4	0.189091	7.18939	1.00484e-146	5.34756e-145	UP	ref|XP_003521536.1|		5e-38	PREDICTED: membrane-anchored ubiquitin-fold protein 3-like	Glycine max
comp70362_c0_seq1	563	88	11.4248	0	0	7.17511	1.09219e-19	7.64385e-19	UP				Hypothetical protein
comp64080_c0_seq1	403	88	15.9606	0	0	7.17511	1.09219e-19	7.64385e-19	UP				Hypothetical protein
comp63541_c0_seq1	212	88	30.3403	0	0	7.17511	1.09219e-19	7.64385e-19	UP	ref|XP_003548566.1|		2e-10	PREDICTED: uncharacterized protein LOC100799113	Glycine max
comp58923_c0_seq1	361	88	17.8176	0	0	7.17511	1.09219e-19	7.64385e-19	UP				Hypothetical protein
comp56039_c0_seq1	206	88	31.224	0	0	7.17511	1.09219e-19	7.64385e-19	UP				Hypothetical protein
comp36271_c0_seq1	1249	88	5.14983	0	0	7.17511	1.09219e-19	7.64385e-19	UP				Hypothetical protein
comp35038_c0_seq1	1001	88	6.42572	0	0	7.17511	1.09219e-19	7.64385e-19	UP				Hypothetical protein
comp34788_c0_seq1	1898	88	3.3889	0	0	7.17511	1.09219e-19	7.64385e-19	UP				Hypothetical protein
comp31749_c1_seq1	242	88	26.5791	0	0	7.17511	1.09219e-19	7.64385e-19	UP				Hypothetical protein
comp27190_c0_seq1	620	88	10.3744	0	0	7.17511	1.09219e-19	7.64385e-19	UP	ref|XP_003549506.1|		6e-47	PREDICTED: probable alpha,alpha-trehalose-phosphate synthase	UDP-forming	KOG1050	Trehalose-6-phosphate synthase component TPS1 and related subunits	Carbohydrate transport and metabolism
comp24535_c0_seq1	262	88	24.5502	0	0	7.17511	1.09219e-19	7.64385e-19	UP	ref|XP_003550300.1|		3e-15	PREDICTED: uncharacterized protein LOC100793150	Glycine max
comp18211_c0_seq1	317	88	20.2907	0	0	7.17511	1.09219e-19	7.64385e-19	UP				Hypothetical protein
comp54211_c0_seq1	364	175	35.1406	1	0.244546	7.16689	1.49461e-37	1.79822e-36	UP				Hypothetical protein
comp71069_c0_seq1	458	87	13.8844	0	0	7.15863	1.67568e-19	1.16624e-18	UP				Hypothetical protein
comp66325_c0_seq1	263	87	24.1789	0	0	7.15863	1.67568e-19	1.16624e-18	UP				Hypothetical protein
comp60757_c0_seq1	216	87	29.44	0	0	7.15863	1.67568e-19	1.16624e-18	UP				Hypothetical protein
comp31379_c1_seq1	358	87	17.7627	0	0	7.15863	1.67568e-19	1.16624e-18	UP	ref|NP_001238463.1|		2e-28	uncharacterized protein LOC100500205	Glycine max
comp29314_c0_seq1	488	87	13.0308	0	0	7.15863	1.67568e-19	1.16624e-18	UP				Hypothetical protein
comp29081_c2_seq1	333	87	19.0962	0	0	7.15863	1.67568e-19	1.16624e-18	UP	ref|XP_003524992.1|		3e-34	PREDICTED: nuclear transcription factor Y subunit A-7-like	Glycine max
comp22200_c0_seq1	345	87	18.432	0	0	7.15863	1.67568e-19	1.16624e-18	UP				Hypothetical protein
comp104997_c0_seq1	1536	87	4.14001	0	0	7.15863	1.67568e-19	1.16624e-18	UP	ref|XP_003634016.1|		1e-74	PREDICTED: LOW QUALITY PROTEIN: ankyrin repeat-containing protein At2g01680-like	Vitis vinifera	KOG4177	Ankyrin	Cell wall/membrane/envelope biogenesis
comp18793_c0_seq1	376	173	33.6303	1	0.236741	7.15031	3.50394e-37	4.17714e-36	UP				Hypothetical protein
comp26451_c0_seq1	1061	6387	440.002	37	3.10418	7.14715	0	0	UP	ref|NP_001238459.1|		2e-97	stem 28 kDa glycoprotein precursor	Glycine max
comp97485_c0_seq1	1184	86	5.30908	0	0	7.14195	2.57339e-19	1.77369e-18	UP				Hypothetical protein
comp97224_c0_seq1	800	86	7.85745	0	0	7.14195	2.57339e-19	1.77369e-18	UP	ref|XP_003520119.1|		e-101	PREDICTED: germin-like protein 9-3-like	Glycine max
comp81882_c0_seq1	522	86	12.0421	0	0	7.14195	2.57339e-19	1.77369e-18	UP	ref|XP_003522182.1|		7e-62	PREDICTED: disease resistance response protein 206-like	Glycine max
comp60470_c0_seq1	453	86	13.8763	0	0	7.14195	2.57339e-19	1.77369e-18	UP				Hypothetical protein
comp58223_c0_seq1	254	86	24.7479	0	0	7.14195	2.57339e-19	1.77369e-18	UP				Hypothetical protein
comp5173_c0_seq1	1483	86	4.23868	0	0	7.14195	2.57339e-19	1.77369e-18	UP				Hypothetical protein
comp32540_c0_seq1	909	86	6.91524	0	0	7.14195	2.57339e-19	1.77369e-18	UP				Hypothetical protein
comp31979_c1_seq1	297	86	21.1648	0	0	7.14195	2.57339e-19	1.77369e-18	UP				Hypothetical protein
comp28309_c0_seq1	320	86	19.6436	0	0	7.14195	2.57339e-19	1.77369e-18	UP				Hypothetical protein
comp25935_c0_seq1	1825	86	3.44436	0	0	7.14195	2.57339e-19	1.77369e-18	UP				Hypothetical protein
comp22339_c0_seq1	365	86	17.2218	0	0	7.14195	2.57339e-19	1.77369e-18	UP	ref|XP_003531557.1|		9e-29	PREDICTED: beta-xylosidase/alpha-L-arabinofuranosidase 1-like	Glycine max
comp18306_c0_seq1	364	86	17.2691	0	0	7.14195	2.57339e-19	1.77369e-18	UP	ref|XP_003533507.1|		2e-41	PREDICTED: uncharacterized protein LOC100810497	Glycine max
comp57297_c0_seq1	419	171	29.8301	1	0.212445	7.13353	8.23018e-37	9.7299e-36	UP				Hypothetical protein
comp19231_c0_seq1	481	171	25.9851	1	0.185061	7.13353	8.23018e-37	9.7299e-36	UP	ref|XP_003548675.1|		2e-20	PREDICTED: uncharacterized protein LOC100809764	Glycine max
comp51012_c0_seq1	204	85	30.4552	0	0	7.12507	3.95592e-19	2.70203e-18	UP				Hypothetical protein
comp41477_c0_seq1	1053	85	5.90016	0	0	7.12507	3.95592e-19	2.70203e-18	UP	gb|AAR13317.1|		3e-79	gag-pol polyprotein	Phaseolus vulgaris
comp28675_c0_seq1	481	85	12.9166	0	0	7.12507	3.95592e-19	2.70203e-18	UP				Hypothetical protein
comp27084_c0_seq1	743	85	8.36186	0	0	7.12507	3.95592e-19	2.70203e-18	UP				Hypothetical protein
comp26548_c0_seq1	571	85	10.8807	0	0	7.12507	3.95592e-19	2.70203e-18	UP	ref|XP_003603889.1|		1e-45	BURP domain-containing protein	Medicago truncatula
comp21861_c0_seq1	378	85	16.4361	0	0	7.12507	3.95592e-19	2.70203e-18	UP	gb|ACU19094.1|		7e-57	unknown	Glycine max	KOG1454	Predicted hydrolase/acyltransferase (alpha/beta hydrolase superfamily)	General function prediction only
comp18935_c0_seq1	207	85	30.0138	0	0	7.12507	3.95592e-19	2.70203e-18	UP				Hypothetical protein
comp18383_c0_seq1	348	85	17.8531	0	0	7.12507	3.95592e-19	2.70203e-18	UP				Hypothetical protein
comp30191_c1_seq1	443	339	55.9331	2	0.401872	7.12082	2.75969e-71	6.34738e-70	UP	gb|AAQ62561.1|		2e-21	multicystatin	Vigna unguiculata
comp84542_c0_seq1	643	84	9.54863	0	0	7.108	6.08725e-19	4.12353e-18	UP				Hypothetical protein
comp64390_c0_seq1	235	84	26.1267	0	0	7.108	6.08725e-19	4.12353e-18	UP	ref|XP_003526194.1|		1e-23	PREDICTED: polyphenol oxidase, chloroplastic-like	Glycine max
comp53448_c0_seq1	245	84	25.0603	0	0	7.108	6.08725e-19	4.12353e-18	UP				Hypothetical protein
comp32705_c0_seq1	425	84	14.4465	0	0	7.108	6.08725e-19	4.12353e-18	UP				Hypothetical protein
comp24658_c0_seq1	288	84	21.3187	0	0	7.108	6.08725e-19	4.12353e-18	UP				Hypothetical protein
comp24329_c0_seq1	1597	84	3.84457	0	0	7.108	6.08725e-19	4.12353e-18	UP				Hypothetical protein
comp17711_c0_seq1	463	84	13.2608	0	0	7.108	6.08725e-19	4.12353e-18	UP				Hypothetical protein
comp17503_c0_seq1	293	84	20.9549	0	0	7.108	6.08725e-19	4.12353e-18	UP				Hypothetical protein
comp32436_c0_seq1	904	167	13.5027	1	0.0984674	7.09939	4.56685e-36	5.29874e-35	UP				Hypothetical protein
comp92576_c0_seq1	933	83	6.50234	0	0	7.09072	9.37631e-19	6.29287e-18	UP				Hypothetical protein
comp67988_c0_seq1	223	83	27.2048	0	0	7.09072	9.37631e-19	6.29287e-18	UP	ref|XP_003548566.1|		2e-16	PREDICTED: uncharacterized protein LOC100799113	Glycine max
comp65246_c0_seq1	216	83	28.0865	0	0	7.09072	9.37631e-19	6.29287e-18	UP				Hypothetical protein
comp61376_c0_seq1	383	166	31.6798	1	0.232414	7.09072	7.01773e-36	8.09343e-35	UP				Hypothetical protein
comp33257_c0_seq1	1951	83	3.10952	0	0	7.09072	9.37631e-19	6.29287e-18	UP			e-138	retroelement pol polyprote	Arabidopsis thaliana
comp31833_c0_seq1	708	166	17.1375	1	0.125727	7.09072	7.01773e-36	8.09343e-35	UP				Hypothetical protein
comp24441_c0_seq1	1000	83	6.06668	0	0	7.09072	9.37631e-19	6.29287e-18	UP				Hypothetical protein
comp23298_c0_seq1	397	83	15.2813	0	0	7.09072	9.37631e-19	6.29287e-18	UP	gb|AAC05116.2|		3e-29	isoflavone reductase homolog Bet v 6.0101	Betula pendula
comp20195_c0_seq1	1202	166	10.0943	1	0.0740554	7.09072	7.01773e-36	8.09343e-35	UP				Hypothetical protein
comp19330_c0_seq1	384	83	15.7986	0	0	7.09072	9.37631e-19	6.29287e-18	UP				Hypothetical protein
comp18341_c0_seq1	418	83	14.5136	0	0	7.09072	9.37631e-19	6.29287e-18	UP	ref|XP_003592925.1|		4e-16	Bromodomain-containing protein	Medicago truncatula
comp18176_c0_seq1	295	83	20.565	0	0	7.09072	9.37631e-19	6.29287e-18	UP				Hypothetical protein
comp120698_c0_seq1	1352	83	4.48719	0	0	7.09072	9.37631e-19	6.29287e-18	UP				Hypothetical protein
comp71078_c0_seq1	952	165	12.6683	1	0.0935027	7.082	1.07892e-35	1.23738e-34	UP	ref|XP_003527811.1|		7e-66	PREDICTED: F-box protein AFR-like	Glycine max
comp39866_c0_seq1	1607	165	7.50483	1	0.0553918	7.082	1.07892e-35	1.23738e-34	UP	ref|XP_003630553.1|		1e-28	hypothetical protein MTR_8g099760	Medicago truncatula
comp85284_c0_seq1	731	82	8.19916	0	0	7.07323	1.44572e-18	9.61454e-18	UP	ref|XP_003539930.1|		7e-38	PREDICTED: putative disease resistance protein At1g50180-like	Glycine max	KOG4658	Apoptotic ATPase	Signal transduction mechanisms
comp81426_c0_seq1	515	82	11.638	0	0	7.07323	1.44572e-18	9.61454e-18	UP				Hypothetical protein
comp63583_c0_seq1	203	82	29.5251	0	0	7.07323	1.44572e-18	9.61454e-18	UP				Hypothetical protein
comp58712_c0_seq1	204	82	29.3803	0	0	7.07323	1.44572e-18	9.61454e-18	UP				Hypothetical protein
comp47731_c0_seq1	351	82	17.0757	0	0	7.07323	1.44572e-18	9.61454e-18	UP				Hypothetical protein
comp42467_c0_seq1	366	82	16.3759	0	0	7.07323	1.44572e-18	9.61454e-18	UP	ref|XP_003622448.1|		2e-23	Resistance protein RGC2	Medicago truncatula
comp34946_c0_seq1	722	164	16.6027	1	0.123289	7.07323	1.65958e-35	1.8956e-34	UP				Hypothetical protein
comp31403_c0_seq1	675	82	8.87939	0	0	7.07323	1.44572e-18	9.61454e-18	UP				Hypothetical protein
comp29559_c0_seq1	1297	82	4.62112	0	0	7.07323	1.44572e-18	9.61454e-18	UP	ref|XP_003516714.1|		e-146	PREDICTED: LOW QUALITY PROTEIN: putative glucose-6-phosphate 1-epimerase-like	Glycine max	KOG1594	Uncharacterized enzymes related to aldose 1-epimerase	Carbohydrate transport and metabolism	E5.1.3.15; glucose-6-phosphate 1-epimerase	Carbohydrate metabolism	K01792	[EC:5.1.3.15]
comp23480_c0_seq1	1071	82	5.59625	0	0	7.07323	1.44572e-18	9.61454e-18	UP	emb|CAN75886.1|		2e-28	hypothetical protein VITISV_024462	Vitis vinifera	KOG0483	Transcription factor HEX, contains HOX and HALZ domains	Transcription
comp22407_c0_seq1	298	82	20.1127	0	0	7.07323	1.44572e-18	9.61454e-18	UP				Hypothetical protein
comp21627_c0_seq1	1119	82	5.3562	0	0	7.07323	1.44572e-18	9.61454e-18	UP				Hypothetical protein
comp19416_c0_seq1	221	82	27.1203	0	0	7.07323	1.44572e-18	9.61454e-18	UP				Hypothetical protein
comp112393_c0_seq1	1351	82	4.43641	0	0	7.07323	1.44572e-18	9.61454e-18	UP				Hypothetical protein
comp33532_c0_seq1	407	3916	703.269	24	5.24902	7.06588	0	0	UP	gb|AAA98492.1|		4e-38	tyrosine-rich hydroxyproline-rich glycoprotein, partial	Petroselinum crispum
comp27523_c0_seq1	1259	163	9.46313	1	0.0707026	7.06441	2.55402e-35	2.90905e-34	UP	ref|XP_003533394.1|		2e-73	PREDICTED: uncharacterized protein LOC100779831	Glycine max
comp26046_c0_seq1	942	326	25.2953	2	0.188991	7.06441	7.23714e-69	1.60313e-67	UP	ref|XP_003521970.1|		7e-73	PREDICTED: ruBisCO-associated protein-like	Glycine max
comp79308_c0_seq1	362	81	16.355	0	0	7.05553	2.23143e-18	1.472e-17	UP	ref|XP_003534728.1|		3e-18	PREDICTED: uncharacterized protein LOC100810699	Glycine max
comp75619_c0_seq1	682	81	8.68108	0	0	7.05553	2.23143e-18	1.472e-17	UP	ref|NP_001237518.1|		2e-38	uncharacterized protein LOC100306611 precursor	Glycine max
comp68030_c0_seq1	265	81	22.3415	0	0	7.05553	2.23143e-18	1.472e-17	UP				Hypothetical protein
comp67686_c0_seq1	293	81	20.2065	0	0	7.05553	2.23143e-18	1.472e-17	UP				Hypothetical protein
comp35669_c0_seq1	206	81	28.7403	0	0	7.05553	2.23143e-18	1.472e-17	UP				Hypothetical protein
comp25084_c0_seq1	750	81	7.89399	0	0	7.05553	2.23143e-18	1.472e-17	UP				Hypothetical protein
comp23064_c0_seq1	1308	81	4.52637	0	0	7.05553	2.23143e-18	1.472e-17	UP				Hypothetical protein
comp20155_c0_seq1	554	81	10.6868	0	0	7.05553	2.23143e-18	1.472e-17	UP	ref|XP_003532566.1|		3e-41	PREDICTED: receptor-like serine/threonine-protein kinase SD1-8-like	Glycine max
comp18022_c0_seq1	311	81	19.037	0	0	7.05553	2.23143e-18	1.472e-17	UP				Hypothetical protein
comp17568_c0_seq1	234	81	25.3013	0	0	7.05553	2.23143e-18	1.472e-17	UP				Hypothetical protein
comp17484_c0_seq1	367	81	16.1321	0	0	7.05553	2.23143e-18	1.472e-17	UP				Hypothetical protein
comp1001_c0_seq1	1523	81	3.88739	0	0	7.05553	2.23143e-18	1.472e-17	UP	emb|CAN63401.1|		5e-38	hypothetical protein VITISV_024545	Vitis vinifera
comp17429_c0_seq1	719	161	16.367	1	0.123803	7.0466	6.05795e-35	6.83801e-34	UP	ref|XP_003517010.1|		2e-32	PREDICTED: non-specific lipid-transfer protein 1-like isoform 1	Glycine max
comp71928_c0_seq1	257	80	22.7525	0	0	7.03761	3.44775e-18	2.26074e-17	UP				Hypothetical protein
comp71385_c0_seq1	372	80	15.7188	0	0	7.03761	3.44775e-18	2.26074e-17	UP				Hypothetical protein
comp71197_c0_seq1	426	80	13.7263	0	0	7.03761	3.44775e-18	2.26074e-17	UP				Hypothetical protein
comp64625_c0_seq1	243	80	24.0634	0	0	7.03761	3.44775e-18	2.26074e-17	UP		comp64625_c0_seq1
comp50110_c0_seq1	544	1440	193.48	9	1.47267	7.03761	6.03201e-298	7.529e-296	UP	ref|XP_003526997.1|		4e-25	PREDICTED: uncharacterized protein LOC100795541	Glycine max
comp44305_c2_seq1	268	80	21.8187	0	0	7.03761	3.44775e-18	2.26074e-17	UP	ref|XP_003517567.1|		2e-36	PREDICTED: 12-oxophytodienoate reductase 2-like	Glycine max	KOG0134	NADH:flavin oxidoreductase/12-oxophytodienoate reductase	Energy production and conversion, General function prediction only
comp41359_c1_seq1	1349	80	4.33462	0	0	7.03761	3.44775e-18	2.26074e-17	UP	emb|CAN76400.1|		e-148	hypothetical protein VITISV_001550	Vitis vinifera
comp36802_c0_seq1	365	80	16.0203	0	0	7.03761	3.44775e-18	2.26074e-17	UP				Hypothetical protein
comp32938_c0_seq1	1379	80	4.24032	0	0	7.03761	3.44775e-18	2.26074e-17	UP				Hypothetical protein
comp31979_c0_seq1	480	80	12.1821	0	0	7.03761	3.44775e-18	2.26074e-17	UP				Hypothetical protein
comp31039_c0_seq1	419	80	13.9556	0	0	7.03761	3.44775e-18	2.26074e-17	UP	ref|NP_001237031.1|		6e-55	uncharacterized protein LOC732564	Glycine max
comp30610_c0_seq1	233	80	25.0961	0	0	7.03761	3.44775e-18	2.26074e-17	UP				Hypothetical protein
comp18187_c0_seq1	515	80	11.3542	0	0	7.03761	3.44775e-18	2.26074e-17	UP				Hypothetical protein
comp93438_c0_seq1	1488	159	7.81029	1	0.0598216	7.02857	1.43982e-34	1.60969e-33	UP				Hypothetical protein
comp98506_c0_seq1	1099	79	5.25415	0	0	7.01946	5.33268e-18	3.4661e-17	UP	ref|XP_003523682.1|		2e-59	PREDICTED: uncharacterized protein LOC100778504	Glycine max
comp91423_c0_seq1	995	79	5.80333	0	0	7.01946	5.33268e-18	3.4661e-17	UP	ref|XP_003623261.1|		1e-16	hypothetical protein MTR_7g067880	Medicago truncatula
comp82517_c0_seq1	551	79	10.4797	0	0	7.01946	5.33268e-18	3.4661e-17	UP				Hypothetical protein
comp80491_c0_seq1	495	79	11.6653	0	0	7.01946	5.33268e-18	3.4661e-17	UP				Hypothetical protein
comp76885_c0_seq1	364	79	15.8635	0	0	7.01946	5.33268e-18	3.4661e-17	UP				Hypothetical protein
comp72382_c0_seq1	417	79	13.8473	0	0	7.01946	5.33268e-18	3.4661e-17	UP				Hypothetical protein
comp68293_c0_seq1	203	79	28.4449	0	0	7.01946	5.33268e-18	3.4661e-17	UP				Hypothetical protein
comp65536_c0_seq1	543	79	10.6341	0	0	7.01946	5.33268e-18	3.4661e-17	UP				Hypothetical protein
comp63893_c0_seq1	304	79	18.9944	0	0	7.01946	5.33268e-18	3.4661e-17	UP				Hypothetical protein
comp60682_c0_seq1	273	79	21.1513	0	0	7.01946	5.33268e-18	3.4661e-17	UP				Hypothetical protein
comp49003_c0_seq1	216	79	26.7329	0	0	7.01946	5.33268e-18	3.4661e-17	UP				Hypothetical protein
comp4261_c0_seq1	1405	79	4.10983	0	0	7.01946	5.33268e-18	3.4661e-17	UP				Hypothetical protein
comp42273_c2_seq1	375	158	30.7963	1	0.237372	7.01946	2.22143e-34	2.4721e-33	UP				Hypothetical protein
comp41761_c0_seq1	815	79	7.08504	0	0	7.01946	5.33268e-18	3.4661e-17	UP	emb|CAN76348.1|		2e-14	hypothetical protein VITISV_028496	Vitis vinifera
comp36546_c0_seq1	801	79	7.20887	0	0	7.01946	5.33268e-18	3.4661e-17	UP				Hypothetical protein
comp32464_c0_seq1	884	79	6.53202	0	0	7.01946	5.33268e-18	3.4661e-17	UP	ref|XP_003615896.1|		5e-28	Leucine zipper protein	Medicago truncatula
comp19989_c0_seq1	508	79	11.3667	0	0	7.01946	5.33268e-18	3.4661e-17	UP				Hypothetical protein
comp18842_c0_seq1	314	158	36.779	1	0.283486	7.01946	2.22143e-34	2.4721e-33	UP	ref|NP_001237481.1|		2e-24	CASP-like protein 8	Glycine max
comp17751_c0_seq1	490	79	11.7843	0	0	7.01946	5.33268e-18	3.4661e-17	UP				Hypothetical protein
comp17563_c0_seq1	487	79	11.8569	0	0	7.01946	5.33268e-18	3.4661e-17	UP				Hypothetical protein
comp47648_c0_seq1	4978	6112	89.7432	39	0.697382	7.00771	0	0	UP	ref|XP_003518498.1|		0	PREDICTED: TMV resistance protein N-like	Glycine max	KOG0618	Serine/threonine phosphatase 2C containing leucine-rich repeats, similar to SCN circadian oscillatory protein (SCOP)	Signal transduction mechanisms
comp32998_c0_seq1	3114	782	18.3553	5	0.142926	7.00478	4.35801e-163	2.60214e-161	UP	ref|XP_003533028.1|		0	PREDICTED: putative leucine-rich repeat receptor-like protein kinase At2g19210-like	Glycine max	KOG1187	Serine/threonine protein kinase	Signal transduction mechanisms
comp80150_c0_seq1	647	78	8.81177	0	0	7.00108	8.25694e-18	5.31524e-17	UP	gb|AFK33970.1|		7e-19	unknown	Lotus japonicus
comp76838_c0_seq1	416	78	13.7048	0	0	7.00108	8.25694e-18	5.31524e-17	UP	ref|XP_003525259.1|		1e-64	PREDICTED: cytochrome P450 93A1-like	Glycine max	KOG0156	Cytochrome P450 CYP2 subfamily	Secondary metabolites biosynthesis, transport and catabolism
comp75442_c0_seq1	412	78	13.8379	0	0	7.00108	8.25694e-18	5.31524e-17	UP				Hypothetical protein
comp7275_c0_seq1	1712	78	3.33015	0	0	7.00108	8.25694e-18	5.31524e-17	UP				Hypothetical protein
comp58120_c0_seq1	294	78	19.3919	0	0	7.00108	8.25694e-18	5.31524e-17	UP				Hypothetical protein
comp524_c0_seq1	1056	78	5.39888	0	0	7.00108	8.25694e-18	5.31524e-17	UP	ref|XP_003525852.1|		4e-74	PREDICTED: zinc finger protein ZAT9-like	Glycine max
comp51342_c0_seq1	273	78	20.8836	0	0	7.00108	8.25694e-18	5.31524e-17	UP				Hypothetical protein
comp40831_c0_seq1	1202	78	4.74311	0	0	7.00108	8.25694e-18	5.31524e-17	UP				Hypothetical protein
comp38353_c1_seq1	205	78	27.8108	0	0	7.00108	8.25694e-18	5.31524e-17	UP				Hypothetical protein
comp27951_c0_seq1	358	78	15.9252	0	0	7.00108	8.25694e-18	5.31524e-17	UP				Hypothetical protein
comp18946_c0_seq1	288	78	19.7959	0	0	7.00108	8.25694e-18	5.31524e-17	UP				Hypothetical protein
comp130013_c0_seq1	1746	78	3.2653	0	0	7.00108	8.25694e-18	5.31524e-17	UP	gb|ABD32279.2|		4e-25	reverse transcriptase, putative	Medicago truncatula
comp30191_c0_seq1	326	155	34.7526	1	0.273051	6.99181	8.18373e-34	8.9805e-33	UP				Hypothetical protein
comp75846_c0_seq1	346	77	16.2663	0	0	6.98247	1.27986e-17	8.16196e-17	UP				Hypothetical protein
comp67600_c0_seq1	254	77	22.158	0	0	6.98247	1.27986e-17	8.16196e-17	UP				Hypothetical protein
comp65560_c0_seq1	252	77	22.3338	0	0	6.98247	1.27986e-17	8.16196e-17	UP				Hypothetical protein
comp59462_c0_seq1	201	77	28.0006	0	0	6.98247	1.27986e-17	8.16196e-17	UP				Hypothetical protein
comp31009_c0_seq1	1214	154	9.27203	1	0.0733234	6.98247	1.26525e-33	1.38098e-32	UP	ref|XP_003555300.1|		e-114	PREDICTED: cyclin-D4-1-like	Glycine max	KOG0656	G1/S-specific cyclin D	Cell cycle control, cell division, chromosome partitioning
comp25206_c0_seq1	544	77	10.3458	0	0	6.98247	1.27986e-17	8.16196e-17	UP				Hypothetical protein
comp22296_c0_seq1	722	77	7.79519	0	0	6.98247	1.27986e-17	8.16196e-17	UP				Hypothetical protein
comp19188_c0_seq1	238	77	23.6476	0	0	6.98247	1.27986e-17	8.16196e-17	UP				Hypothetical protein
comp101551_c0_seq1	1071	77	5.25502	0	0	6.98247	1.27986e-17	8.16196e-17	UP				Hypothetical protein
comp46119_c0_seq1	1777	306	12.5866	2	0.100185	6.97307	4.13151e-65	8.64424e-64	UP	gb|ACT98136.1|		8e-99	TNP1	Glycine max
comp93831_c0_seq1	624	76	8.90229	0	0	6.96361	1.986e-17	1.25527e-16	UP				Hypothetical protein
comp80378_c0_seq1	638	76	8.70695	0	0	6.96361	1.986e-17	1.25527e-16	UP	emb|CAN61630.1|		1e-06	hypothetical protein VITISV_003191	Vitis vinifera
comp72836_c0_seq1	352	76	15.7813	0	0	6.96361	1.986e-17	1.25527e-16	UP				Hypothetical protein
comp66529_c0_seq1	292	76	19.0241	0	0	6.96361	1.986e-17	1.25527e-16	UP				Hypothetical protein
comp48160_c0_seq1	731	76	7.59922	0	0	6.96361	1.986e-17	1.25527e-16	UP				Hypothetical protein
comp47318_c4_seq1	229	76	24.2578	0	0	6.96361	1.986e-17	1.25527e-16	UP				Hypothetical protein
comp40891_c2_seq1	290	76	19.1553	0	0	6.96361	1.986e-17	1.25527e-16	UP				Hypothetical protein
comp34204_c0_seq1	1154	76	4.81372	0	0	6.96361	1.986e-17	1.25527e-16	UP	emb|CAN71189.1|		1e-68	hypothetical protein VITISV_005044	Vitis vinifera
comp34201_c0_seq1	1468	76	3.78408	0	0	6.96361	1.986e-17	1.25527e-16	UP	ref|NP_001240105.1|		1e-83	uncharacterized protein LOC100812120	Glycine max	KOG1609	Protein involved in mRNA turnover and stability	RNA processing and modification
comp34043_c0_seq1	256	76	21.6993	0	0	6.96361	1.986e-17	1.25527e-16	UP				Hypothetical protein
comp33915_c0_seq1	1831	76	3.03388	0	0	6.96361	1.986e-17	1.25527e-16	UP			2e-27	>gb|AAF79806.1|AC020646_29 T32E20.13	Arabidopsis thaliana	KOG1121	Tam3-transposase (Ac family)	Replication, recombination and repair
comp31648_c0_seq1	1753	76	3.16887	0	0	6.96361	1.986e-17	1.25527e-16	UP	emb|CAN65188.1|		2e-80	hypothetical protein VITISV_004365	Vitis vinifera
comp28320_c0_seq1	469	76	11.8444	0	0	6.96361	1.986e-17	1.25527e-16	UP	ref|XP_003528219.1|		4e-76	PREDICTED: chaperone protein ClpB1-like	Glycine max	KOG1051	Chaperone HSP104 and related ATP-dependent Clp proteases	Posttranslational modification, protein turnover, chaperones
comp25832_c0_seq1	2524	76	2.20088	0	0	6.96361	1.986e-17	1.25527e-16	UP	ref|XP_003548520.1|		0	PREDICTED: uncharacterized protein LOC100813704	Glycine max	KOG0192	Tyrosine kinase specific for activated (GTP-bound) p21cdc42Hs	Signal transduction mechanisms
comp24131_c0_seq1	732	76	7.58884	0	0	6.96361	1.986e-17	1.25527e-16	UP				Hypothetical protein
comp24097_c0_seq1	396	76	14.0279	0	0	6.96361	1.986e-17	1.25527e-16	UP	ref|XP_003530133.1|		1e-25	PREDICTED: auxin-responsive protein IAA27-like	Glycine max
comp23963_c0_seq1	824	76	6.74154	0	0	6.96361	1.986e-17	1.25527e-16	UP	ref|NP_001242066.1|		2e-30	uncharacterized protein LOC100795184	Glycine max
comp18139_c0_seq1	340	76	16.3383	0	0	6.96361	1.986e-17	1.25527e-16	UP				Hypothetical protein
comp92786_c0_seq1	1346	151	8.19983	1	0.0661327	6.95409	4.6907e-33	5.04985e-32	UP				Hypothetical protein
comp14551_c0_seq1	2222	151	4.96713	1	0.0400606	6.95409	4.6907e-33	5.04985e-32	UP				Hypothetical protein
comp99000_c0_seq1	1291	75	4.24627	0	0	6.9445	3.08517e-17	1.931e-16	UP				Hypothetical protein
comp61530_c0_seq1	386	75	14.2019	0	0	6.9445	3.08517e-17	1.931e-16	UP				Hypothetical protein
comp59240_c0_seq1	226	75	24.2564	0	0	6.9445	3.08517e-17	1.931e-16	UP				Hypothetical protein
comp45944_c0_seq1	245	75	22.3753	0	0	6.9445	3.08517e-17	1.931e-16	UP				Hypothetical protein
comp42227_c0_seq1	206	75	26.6114	0	0	6.9445	3.08517e-17	1.931e-16	UP	ref|XP_003612922.1|		4e-10	hypothetical protein MTR_5g030570	Medicago truncatula
comp34175_c2_seq1	530	75	10.3433	0	0	6.9445	3.08517e-17	1.931e-16	UP				Hypothetical protein
comp27585_c0_seq1	826	75	6.63673	0	0	6.9445	3.08517e-17	1.931e-16	UP				Hypothetical protein
comp27345_c0_seq1	530	75	10.3433	0	0	6.9445	3.08517e-17	1.931e-16	UP	ref|XP_003535487.1|		1e-23	PREDICTED: LOW QUALITY PROTEIN: probable homogentisate phytyltransferase 1, chloroplastic-like	Glycine max
comp25494_c0_seq1	609	75	9.00154	0	0	6.9445	3.08517e-17	1.931e-16	UP	ref|XP_003626036.1|		1e-09	SQUAMOSA promoter binding protein	Medicago truncatula
comp25024_c0_seq1	203	75	27.0046	0	0	6.9445	3.08517e-17	1.931e-16	UP				Hypothetical protein
comp24730_c0_seq1	734	75	7.46858	0	0	6.9445	3.08517e-17	1.931e-16	UP				Hypothetical protein
comp23243_c0_seq1	228	75	24.0436	0	0	6.9445	3.08517e-17	1.931e-16	UP	ref|XP_003548360.1|		7e-14	PREDICTED: uncharacterized protein LOC100806562	Glycine max
comp20323_c0_seq1	976	75	5.61674	0	0	6.9445	3.08517e-17	1.931e-16	UP				Hypothetical protein
comp19986_c0_seq1	765	75	7.16593	0	0	6.9445	3.08517e-17	1.931e-16	UP				Hypothetical protein
comp17839_c0_seq1	881	75	6.2224	0	0	6.9445	3.08517e-17	1.931e-16	UP				Hypothetical protein
comp40259_c0_seq1	2956	298	7.3686	2	0.0602264	6.93485	1.35281e-63	2.75447e-62	UP	ref|XP_003535584.1|		0	PREDICTED: LRR receptor-like serine/threonine-protein kinase GSO2-like	Glycine max	KOG0444	Cytoskeletal regulator Flightless-I (contains leucine-rich and gelsolin repeats)	Cytoskeleton
comp94525_c0_seq1	953	74	5.6756	0	0	6.92514	4.79806e-17	2.9709e-16	UP				Hypothetical protein
comp76735_c0_seq1	1185	148	9.12885	1	0.0751178	6.92514	1.74742e-32	1.84481e-31	UP	ref|XP_003520701.1|		7e-45	PREDICTED: uncharacterized protein LOC100799522, partial	Glycine max
comp73554_c0_seq1	223	74	24.2549	0	0	6.92514	4.79806e-17	2.9709e-16	UP	ref|XP_003529919.1|		4e-14	PREDICTED: uncharacterized protein LOC100813151	Glycine max
comp68494_c0_seq1	338	74	16.0025	0	0	6.92514	4.79806e-17	2.9709e-16	UP	ref|XP_003540560.1|		1e-08	PREDICTED: E3 ubiquitin-protein ligase ORTHRUS 2-like	Glycine max
comp61174_c0_seq1	551	148	19.6328	1	0.161551	6.92514	1.74742e-32	1.84481e-31	UP	ref|NP_001240852.1|		3e-17	phytosulfokines 3-like precursor	Glycine max
comp56229_c0_seq1	229	74	23.6194	0	0	6.92514	4.79806e-17	2.9709e-16	UP				Hypothetical protein
comp39261_c0_seq1	378	74	14.3091	0	0	6.92514	4.79806e-17	2.9709e-16	UP				Hypothetical protein
comp36682_c0_seq1	365	74	14.8188	0	0	6.92514	4.79806e-17	2.9709e-16	UP	ref|XP_003549934.1|		1e-33	PREDICTED: ethylene-responsive transcription factor 1A-like	Glycine max
comp34457_c0_seq1	1164	74	4.64678	0	0	6.92514	4.79806e-17	2.9709e-16	UP				Hypothetical protein
comp33568_c1_seq1	290	74	18.6512	0	0	6.92514	4.79806e-17	2.9709e-16	UP				Hypothetical protein
comp28738_c0_seq1	1441	74	3.75354	0	0	6.92514	4.79806e-17	2.9709e-16	UP				Hypothetical protein
comp26832_c0_seq1	1724	74	3.13738	0	0	6.92514	4.79806e-17	2.9709e-16	UP	ref|XP_003541387.1|		0	PREDICTED: ankyrin repeat-containing protein At2g01680-like	Glycine max	KOG0510	Ankyrin repeat protein	General function prediction only
comp22299_c0_seq1	412	74	13.1283	0	0	6.92514	4.79806e-17	2.9709e-16	UP	ref|XP_003550815.1|		5e-49	PREDICTED: uncharacterized protein LOC100782723	Glycine max
comp20081_c0_seq1	526	74	10.283	0	0	6.92514	4.79806e-17	2.9709e-16	UP				Hypothetical protein
comp19127_c0_seq1	479	148	22.5839	1	0.185834	6.92514	1.74742e-32	1.84481e-31	UP				Hypothetical protein
comp18832_c0_seq1	400	74	13.5221	0	0	6.92514	4.79806e-17	2.9709e-16	UP				Hypothetical protein
comp18127_c0_seq1	211	74	25.6343	0	0	6.92514	4.79806e-17	2.9709e-16	UP				Hypothetical protein
comp46461_c1_seq1	630	147	17.0549	1	0.141293	6.91535	2.7118e-32	2.85247e-31	UP				Hypothetical protein
comp61563_c0_seq1	259	73	20.6014	0	0	6.90551	7.47044e-17	4.59163e-16	UP				Hypothetical protein
comp48869_c1_seq1	1384	146	7.71063	1	0.0643169	6.90551	4.21071e-32	4.41233e-31	UP				Hypothetical protein
comp45503_c0_seq1	220	73	24.2534	0	0	6.90551	7.47044e-17	4.59163e-16	UP				Hypothetical protein
comp44185_c3_seq1	368	73	14.4993	0	0	6.90551	7.47044e-17	4.59163e-16	UP				Hypothetical protein
comp34511_c0_seq1	514	73	10.3808	0	0	6.90551	7.47044e-17	4.59163e-16	UP				Hypothetical protein
comp32654_c0_seq1	935	73	5.70669	0	0	6.90551	7.47044e-17	4.59163e-16	UP	ref|XP_003526350.1|		e-117	PREDICTED: protein AIG1-like	Glycine max
comp31379_c0_seq1	211	73	25.2879	0	0	6.90551	7.47044e-17	4.59163e-16	UP				Hypothetical protein
comp30202_c0_seq1	201	73	26.546	0	0	6.90551	7.47044e-17	4.59163e-16	UP				Hypothetical protein
comp28018_c0_seq1	1042	73	5.12068	0	0	6.90551	7.47044e-17	4.59163e-16	UP	ref|NP_001241281.1|		3e-18	receptor ser thr protein kinase	Glycine max
comp26574_c0_seq1	1235	73	4.32045	0	0	6.90551	7.47044e-17	4.59163e-16	UP				Hypothetical protein
comp26061_c0_seq1	453	73	11.7787	0	0	6.90551	7.47044e-17	4.59163e-16	UP	gb|AFK45785.1|		1e-26	unknown	Medicago truncatula
comp22526_c0_seq1	440	73	12.1267	0	0	6.90551	7.47044e-17	4.59163e-16	UP	ref|XP_003527740.1|		2e-42	PREDICTED: uncharacterized protein LOC100801392	Glycine max
comp18101_c0_seq1	254	73	21.0069	0	0	6.90551	7.47044e-17	4.59163e-16	UP	ref|XP_003519465.1|		6e-30	PREDICTED: rRNA-processing protein UTP23 homolog	Glycine max	KOG3164	Uncharacterized proteins of PilT N-term./Vapc superfamily	General function prediction only
comp18086_c0_seq1	262	73	20.3655	0	0	6.90551	7.47044e-17	4.59163e-16	UP	ref|XP_003553121.1|		2e-32	PREDICTED: cysteine-rich receptor-like protein kinase 2-like	Glycine max
comp144028_c0_seq1	1414	73	3.77352	0	0	6.90551	7.47044e-17	4.59163e-16	UP	emb|CAN64580.1|		7e-17	hypothetical protein VITISV_002159	Vitis vinifera
comp133694_c0_seq1	1725	73	3.09319	0	0	6.90551	7.47044e-17	4.59163e-16	UP	ref|XP_003545724.1|		1e-23	PREDICTED: uncharacterized protein LOC100787646	Glycine max
comp124413_c0_seq1	1689	73	3.15912	0	0	6.90551	7.47044e-17	4.59163e-16	UP				Hypothetical protein
comp107193_c0_seq1	1009	73	5.28816	0	0	6.90551	7.47044e-17	4.59163e-16	UP				Hypothetical protein
comp26760_c0_seq1	374	7205	1408.11	50	11.9003	6.88661	0	0	UP	ref|NP_001241050.1|		1e-47	uncharacterized protein LOC100791447	Glycine max	KOG0223	Aquaporin (major intrinsic protein family)	Carbohydrate transport and metabolism
comp83720_c0_seq1	441	72	11.9335	0	0	6.88561	1.16446e-16	7.09252e-16	UP	gb|ABI94026.1|		1e-39	(iso)flavonoid glycosyltransferase	Medicago truncatula	KOG1192	UDP-glucuronosyl and UDP-glucosyl transferase	Carbohydrate transport and metabolism, Energy production and conversion
comp81652_c0_seq1	318	72	16.5492	0	0	6.88561	1.16446e-16	7.09252e-16	UP	ref|XP_003532753.1|		3e-38	PREDICTED: protein SCAR3-like	Glycine max
comp74959_c0_seq1	517	72	10.1792	0	0	6.88561	1.16446e-16	7.09252e-16	UP				Hypothetical protein
comp48502_c1_seq1	248	72	21.2204	0	0	6.88561	1.16446e-16	7.09252e-16	UP				Hypothetical protein
comp46153_c1_seq1	225	72	23.3896	0	0	6.88561	1.16446e-16	7.09252e-16	UP				Hypothetical protein
comp39064_c0_seq1	437	72	12.0427	0	0	6.88561	1.16446e-16	7.09252e-16	UP	ref|XP_003543539.1|		6e-43	PREDICTED: ADP,ATP carrier protein, mitochondrial-like	Glycine max	KOG0749	Mitochondrial ADP/ATP carrier proteins	Energy production and conversion
comp37913_c0_seq1	1039	72	5.06512	0	0	6.88561	1.16446e-16	7.09252e-16	UP	ref|XP_003553813.1|		3e-06	PREDICTED: uncharacterized protein LOC100816444	Glycine max
comp36566_c0_seq1	253	72	20.801	0	0	6.88561	1.16446e-16	7.09252e-16	UP				Hypothetical protein
comp30345_c0_seq1	1505	72	3.49678	0	0	6.88561	1.16446e-16	7.09252e-16	UP	ref|XP_003519666.1|		2e-71	PREDICTED: scarecrow-like transcription factor PAT1-like isoform 1	Glycine max
comp23907_c0_seq1	322	72	16.3437	0	0	6.88561	1.16446e-16	7.09252e-16	UP				Hypothetical protein
comp22461_c1_seq1	353	72	14.9084	0	0	6.88561	1.16446e-16	7.09252e-16	UP	gb|AFK49042.1|		2e-39	unknown	Lotus japonicus	KOG4306	Glycosylphosphatidylinositol-specific phospholipase C	Signal transduction mechanisms
comp19010_c0_seq1	226	72	23.2861	0	0	6.88561	1.16446e-16	7.09252e-16	UP				Hypothetical protein
comp111361_c0_seq1	949	72	5.54548	0	0	6.88561	1.16446e-16	7.09252e-16	UP				Hypothetical protein
comp106224_c0_seq1	891	72	5.90647	0	0	6.88561	1.16446e-16	7.09252e-16	UP				Hypothetical protein
comp19251_c0_seq1	598	287	35.0795	2	0.297708	6.88059	1.68525e-61	3.31027e-60	UP				Hypothetical protein
comp24535_c1_seq1	434	143	24.0835	1	0.205103	6.87555	1.58161e-31	1.63232e-30	UP				Hypothetical protein
comp18648_c0_seq1	847	4277	369.087	30	3.15282	6.87118	0	0	UP			2e-07	unnamed protein product	Phaseolus vulgaris	KOG0921	Dosage compensation complex, subunit MLE	Transcription
comp84788_c0_seq1	1040	71	4.98997	0	0	6.86543	1.81724e-16	1.09587e-15	UP				Hypothetical protein
comp77575_c0_seq1	530	71	9.79164	0	0	6.86543	1.81724e-16	1.09587e-15	UP				Hypothetical protein
comp69913_c0_seq1	214	71	24.2503	0	0	6.86543	1.81724e-16	1.09587e-15	UP				Hypothetical protein
comp68251_c0_seq1	297	71	17.4733	0	0	6.86543	1.81724e-16	1.09587e-15	UP				Hypothetical protein
comp62150_c0_seq1	349	71	14.8698	0	0	6.86543	1.81724e-16	1.09587e-15	UP				Hypothetical protein
comp40841_c0_seq1	622	71	8.34336	0	0	6.86543	1.81724e-16	1.09587e-15	UP	ref|XP_003636787.1|		1e-25	TdcA1-ORF2 protein	Medicago truncatula
comp38748_c1_seq1	3787	142	2.74073	1	0.0235053	6.86543	2.46133e-31	2.52401e-30	UP				Hypothetical protein
comp27823_c1_seq1	286	71	18.1453	0	0	6.86543	1.81724e-16	1.09587e-15	UP				Hypothetical protein
comp23403_c0_seq1	989	71	5.24729	0	0	6.86543	1.81724e-16	1.09587e-15	UP				Hypothetical protein
comp20925_c0_seq1	852	71	6.09104	0	0	6.86543	1.81724e-16	1.09587e-15	UP				Hypothetical protein
comp20155_c1_seq1	367	71	14.1405	0	0	6.86543	1.81724e-16	1.09587e-15	UP	ref|XP_003532566.1|		1e-61	PREDICTED: receptor-like serine/threonine-protein kinase SD1-8-like	Glycine max
comp17700_c0_seq1	287	71	18.0821	0	0	6.86543	1.81724e-16	1.09587e-15	UP	gb|ACU18122.1|		5e-12	unknown	Glycine max
comp22759_c1_seq1	1087	141	9.48118	1	0.0818901	6.85523	3.83254e-31	3.91154e-30	UP	ref|XP_003534646.1|		1e-74	PREDICTED: CBL-interacting serine/threonine-protein kinase 11-like	Glycine max	KOG0583	Serine/threonine protein kinase	Signal transduction mechanisms
comp70945_c0_seq1	443	70	11.5496	0	0	6.84497	2.83932e-16	1.69614e-15	UP				Hypothetical protein
comp70872_c0_seq1	277	70	18.471	0	0	6.84497	2.83932e-16	1.69614e-15	UP				Hypothetical protein
comp69390_c0_seq1	226	70	22.6393	0	0	6.84497	2.83932e-16	1.69614e-15	UP				Hypothetical protein
comp64773_c0_seq1	209	70	24.4807	0	0	6.84497	2.83932e-16	1.69614e-15	UP				Hypothetical protein
comp63153_c0_seq1	215	70	23.7976	0	0	6.84497	2.83932e-16	1.69614e-15	UP				Hypothetical protein
comp58074_c0_seq1	265	70	19.3075	0	0	6.84497	2.83932e-16	1.69614e-15	UP				Hypothetical protein
comp41014_c1_seq1	447	70	11.4463	0	0	6.84497	2.83932e-16	1.69614e-15	UP				Hypothetical protein
comp40528_c0_seq1	1768	70	2.89393	0	0	6.84497	2.83932e-16	1.69614e-15	UP	emb|CAN81099.1|		e-133	hypothetical protein VITISV_017741	Vitis vinifera
comp39242_c0_seq1	555	70	9.21888	0	0	6.84497	2.83932e-16	1.69614e-15	UP				Hypothetical protein
comp38958_c0_seq1	514	70	9.95423	0	0	6.84497	2.83932e-16	1.69614e-15	UP				Hypothetical protein
comp34344_c1_seq1	396	70	12.9204	0	0	6.84497	2.83932e-16	1.69614e-15	UP	ref|XP_003529756.1|		2e-22	PREDICTED: uncharacterized protein LOC100801941	Glycine max
comp32811_c0_seq1	330	70	15.5045	0	0	6.84497	2.83932e-16	1.69614e-15	UP				Hypothetical protein
comp32070_c0_seq1	916	70	5.58567	0	0	6.84497	2.83932e-16	1.69614e-15	UP				Hypothetical protein
comp31327_c0_seq1	309	70	16.5582	0	0	6.84497	2.83932e-16	1.69614e-15	UP	ref|XP_003601618.1|		8e-31	O-methyltransferase	Medicago truncatula	KOG3178	Hydroxyindole-O-methyltransferase and related SAM-dependent methyltransferases	General function prediction only
comp20154_c0_seq1	987	70	5.18387	0	0	6.84497	2.83932e-16	1.69614e-15	UP				Hypothetical protein
comp19005_c0_seq1	252	70	20.3035	0	0	6.84497	2.83932e-16	1.69614e-15	UP				Hypothetical protein
comp98219_c0_seq1	749	69	6.73349	0	0	6.82421	4.44155e-16	2.63097e-15	UP				Hypothetical protein
comp68689_c0_seq1	352	69	14.3278	0	0	6.82421	4.44155e-16	2.63097e-15	UP				Hypothetical protein
comp68162_c0_seq1	223	69	22.6161	0	0	6.82421	4.44155e-16	2.63097e-15	UP				Hypothetical protein
comp62764_c0_seq1	367	69	13.7422	0	0	6.82421	4.44155e-16	2.63097e-15	UP				Hypothetical protein
comp60407_c0_seq1	206	69	24.4824	0	0	6.82421	4.44155e-16	2.63097e-15	UP				Hypothetical protein
comp59637_c0_seq1	234	69	21.5529	0	0	6.82421	4.44155e-16	2.63097e-15	UP				Hypothetical protein
comp49078_c0_seq1	505	69	9.9869	0	0	6.82421	4.44155e-16	2.63097e-15	UP	ref|XP_003534031.1|		1e-49	PREDICTED: agglutinin-1-like	Glycine max
comp47936_c2_seq1	589	69	8.56262	0	0	6.82421	4.44155e-16	2.63097e-15	UP				Hypothetical protein
comp38361_c0_seq1	898	69	5.61624	0	0	6.82421	4.44155e-16	2.63097e-15	UP				Hypothetical protein
comp34563_c0_seq1	639	69	7.89262	0	0	6.82421	4.44155e-16	2.63097e-15	UP				Hypothetical protein
comp32408_c1_seq1	677	69	7.44961	0	0	6.82421	4.44155e-16	2.63097e-15	UP				Hypothetical protein
comp31441_c0_seq1	377	69	13.3777	0	0	6.82421	4.44155e-16	2.63097e-15	UP				Hypothetical protein
comp21225_c0_seq1	213	69	23.6779	0	0	6.82421	4.44155e-16	2.63097e-15	UP				Hypothetical protein
comp125243_c0_seq1	1377	69	3.66259	0	0	6.82421	4.44155e-16	2.63097e-15	UP				Hypothetical protein
comp124426_c0_seq1	1021	69	4.93965	0	0	6.82421	4.44155e-16	2.63097e-15	UP				Hypothetical protein
comp100348_c0_seq1	1685	69	2.99311	0	0	6.82421	4.44155e-16	2.63097e-15	UP				Hypothetical protein
comp37233_c1_seq1	252	2609	756.74	19	6.71142	6.81704	0	0	UP				Hypothetical protein
comp35669_c1_seq1	970	137	10.3234	1	0.0917676	6.81371	2.26596e-30	2.26888e-29	UP				Hypothetical protein
comp29551_c0_seq1	1552	137	6.45211	1	0.0573547	6.81371	2.26596e-30	2.26888e-29	UP	ref|XP_003532369.1|		5e-43	PREDICTED: magnesium transporter MRS2-F-like	Glycine max	KOG2662	Magnesium transporters: CorA family	Inorganic ion transport and metabolism
comp47214_c0_seq1	2631	409	11.3625	3	0.101499	6.80668	3.42614e-87	9.81675e-86	UP	ref|XP_003630250.1|		0	Zinc finger CCCH domain-containing protein	Medicago truncatula
comp73025_c0_seq1	303	68	16.4036	0	0	6.80315	6.95638e-16	4.0769e-15	UP				Hypothetical protein
comp57853_c0_seq1	429	68	11.5858	0	0	6.80315	6.95638e-16	4.0769e-15	UP				Hypothetical protein
comp35516_c1_seq1	1078	68	4.61066	0	0	6.80315	6.95638e-16	4.0769e-15	UP	ref|XP_003549197.1|		e-117	PREDICTED: uncharacterized protein LOC100789269	Glycine max
comp33556_c0_seq1	442	68	11.245	0	0	6.80315	6.95638e-16	4.0769e-15	UP				Hypothetical protein
comp30237_c0_seq1	476	68	10.4418	0	0	6.80315	6.95638e-16	4.0769e-15	UP	ref|XP_003528799.1|		3e-31	PREDICTED: histone H3-like centromeric protein HTR12-like	Glycine max	KOG1745	Histones H3 and H4	Chromatin structure and dynamics
comp26435_c0_seq1	577	68	8.61402	0	0	6.80315	6.95638e-16	4.0769e-15	UP				Hypothetical protein
comp23745_c0_seq1	1712	68	2.90321	0	0	6.80315	6.95638e-16	4.0769e-15	UP				Hypothetical protein
comp23185_c0_seq1	405	68	12.2723	0	0	6.80315	6.95638e-16	4.0769e-15	UP				Hypothetical protein
comp22299_c1_seq1	395	68	12.583	0	0	6.80315	6.95638e-16	4.0769e-15	UP	ref|XP_003550815.1|		2e-60	PREDICTED: uncharacterized protein LOC100782723	Glycine max
comp21885_c1_seq1	302	68	16.4579	0	0	6.80315	6.95638e-16	4.0769e-15	UP				Hypothetical protein
comp19021_c0_seq1	216	68	23.0106	0	0	6.80315	6.95638e-16	4.0769e-15	UP				Hypothetical protein
comp18216_c0_seq1	279	68	17.8147	0	0	6.80315	6.95638e-16	4.0769e-15	UP				Hypothetical protein
comp18639_c0_seq1	1921	6379	242.716	47	2.17787	6.80021	0	0	UP	ref|XP_003555862.1|		e-179	PREDICTED: uncharacterized protein At4g06744-like	Glycine max	KOG0532	Leucine-rich repeat (LRR) protein, contains calponin homology domain	Cytoskeleton
comp23802_c0_seq1	971	407	30.6371	3	0.275019	6.7996	8.32301e-87	2.37588e-85	UP				Hypothetical protein
comp42467_c2_seq1	495	135	19.9343	1	0.179827	6.7925	5.52911e-30	5.48651e-29	UP				Hypothetical protein
comp96062_c0_seq1	688	67	7.11802	0	0	6.78177	1.09085e-15	6.34411e-15	UP	ref|XP_003552879.1|		2e-42	PREDICTED: cysteine-rich repeat secretory protein 60-like	Glycine max
comp92375_c0_seq1	607	67	8.06787	0	0	6.78177	1.09085e-15	6.34411e-15	UP				Hypothetical protein
comp75194_c0_seq1	496	67	9.87338	0	0	6.78177	1.09085e-15	6.34411e-15	UP				Hypothetical protein
comp75193_c0_seq1	329	67	14.8851	0	0	6.78177	1.09085e-15	6.34411e-15	UP				Hypothetical protein
comp72898_c0_seq1	219	67	22.3616	0	0	6.78177	1.09085e-15	6.34411e-15	UP	ref|XP_003548566.1|		9e-11	PREDICTED: uncharacterized protein LOC100799113	Glycine max
comp64088_c0_seq1	410	67	11.9444	0	0	6.78177	1.09085e-15	6.34411e-15	UP				Hypothetical protein
comp58137_c0_seq1	276	67	17.7435	0	0	6.78177	1.09085e-15	6.34411e-15	UP				Hypothetical protein
comp56407_c0_seq1	216	67	22.6722	0	0	6.78177	1.09085e-15	6.34411e-15	UP				Hypothetical protein
comp40554_c1_seq1	322	67	15.2087	0	0	6.78177	1.09085e-15	6.34411e-15	UP				Hypothetical protein
comp38189_c0_seq1	364	67	13.4538	0	0	6.78177	1.09085e-15	6.34411e-15	UP				Hypothetical protein
comp34687_c0_seq1	1213	67	4.03726	0	0	6.78177	1.09085e-15	6.34411e-15	UP	ref|XP_003591622.1|		4e-21	hypothetical protein MTR_1g089890	Medicago truncatula
comp33255_c1_seq1	225	67	21.7653	0	0	6.78177	1.09085e-15	6.34411e-15	UP				Hypothetical protein
comp31916_c0_seq1	302	67	16.2159	0	0	6.78177	1.09085e-15	6.34411e-15	UP				Hypothetical protein
comp31039_c1_seq1	603	67	8.12139	0	0	6.78177	1.09085e-15	6.34411e-15	UP				Hypothetical protein
comp28776_c0_seq1	572	67	8.56154	0	0	6.78177	1.09085e-15	6.34411e-15	UP				Hypothetical protein
comp28497_c0_seq1	813	67	6.02361	0	0	6.78177	1.09085e-15	6.34411e-15	UP	ref|XP_003528644.1|		3e-34	PREDICTED: uncharacterized protein LOC100808829	Glycine max
comp25631_c0_seq1	735	67	6.66286	0	0	6.78177	1.09085e-15	6.34411e-15	UP	ref|XP_003553013.1|		2e-36	PREDICTED: uncharacterized protein LOC100778822	Glycine max
comp20708_c0_seq1	997	67	4.91193	0	0	6.78177	1.09085e-15	6.34411e-15	UP	ref|NP_001239943.1|		1e-83	uncharacterized protein LOC100780345	Glycine max	KOG2824	Glutaredoxin-related protein	Posttranslational modification, protein turnover, chaperones
comp31878_c0_seq1	628	133	15.4798	1	0.141743	6.77096	1.35236e-29	1.32876e-28	UP				Hypothetical protein
comp81588_c0_seq1	559	66	8.62989	0	0	6.76008	1.71274e-15	9.8735e-15	UP				Hypothetical protein
comp79334_c0_seq1	505	66	9.55269	0	0	6.76008	1.71274e-15	9.8735e-15	UP	ref|XP_003525686.1|		9e-26	PREDICTED: uncharacterized protein LOC100783353	Glycine max
comp75661_c0_seq1	500	66	9.64821	0	0	6.76008	1.71274e-15	9.8735e-15	UP	ref|XP_003532720.1|		1e-09	PREDICTED: endoplasmic reticulum metallopeptidase 1-like	Glycine max
comp55775_c0_seq1	396	66	12.1821	0	0	6.76008	1.71274e-15	9.8735e-15	UP				Hypothetical protein
comp4927_c0_seq1	1759	66	2.74253	0	0	6.76008	1.71274e-15	9.8735e-15	UP				Hypothetical protein
comp45706_c3_seq1	295	66	16.3529	0	0	6.76008	1.71274e-15	9.8735e-15	UP				Hypothetical protein
comp44664_c2_seq1	347	66	13.9023	0	0	6.76008	1.71274e-15	9.8735e-15	UP				Hypothetical protein
comp38265_c0_seq1	485	66	9.94661	0	0	6.76008	1.71274e-15	9.8735e-15	UP				Hypothetical protein
comp38081_c0_seq1	416	66	11.5964	0	0	6.76008	1.71274e-15	9.8735e-15	UP				Hypothetical protein
comp38036_c0_seq1	758	66	6.36426	0	0	6.76008	1.71274e-15	9.8735e-15	UP	emb|CAJ09951.2|		6e-53	putative gag-pol polyprotein	Citrus sinensis
comp33242_c0_seq1	599	132	16.1072	1	0.148605	6.76008	2.11691e-29	2.07053e-28	UP				Hypothetical protein
comp28476_c0_seq1	573	66	8.41903	0	0	6.76008	1.71274e-15	9.8735e-15	UP	ref|NP_001235429.1|		4e-20	uncharacterized protein LOC100500512	Glycine max
comp25857_c0_seq1	223	66	21.6328	0	0	6.76008	1.71274e-15	9.8735e-15	UP	ref|XP_003549502.1|		7e-11	PREDICTED: probable diacylglycerol kinase 3-like	Glycine max
comp24377_c0_seq1	1032	66	4.67452	0	0	6.76008	1.71274e-15	9.8735e-15	UP				Hypothetical protein
comp23202_c0_seq1	403	66	11.9705	0	0	6.76008	1.71274e-15	9.8735e-15	UP	ref|XP_003551887.1|		2e-22	PREDICTED: uncharacterized protein LOC100794040	Glycine max
comp22230_c1_seq1	444	66	10.8651	0	0	6.76008	1.71274e-15	9.8735e-15	UP				Hypothetical protein
comp21276_c0_seq1	761	66	6.33917	0	0	6.76008	1.71274e-15	9.8735e-15	UP				Hypothetical protein
comp202890_c0_seq1	2720	66	1.77357	0	0	6.76008	1.71274e-15	9.8735e-15	UP				Hypothetical protein
comp19584_c0_seq1	736	66	6.55449	0	0	6.76008	1.71274e-15	9.8735e-15	UP				Hypothetical protein
comp17698_c0_seq1	294	66	16.4085	0	0	6.76008	1.71274e-15	9.8735e-15	UP				Hypothetical protein
comp129361_c0_seq1	1775	66	2.71781	0	0	6.76008	1.71274e-15	9.8735e-15	UP				Hypothetical protein
comp32396_c1_seq1	625	790	92.3889	6	0.85454	6.75643	5.2316e-167	3.21841e-165	UP				Hypothetical protein
comp37591_c0_seq1	1697	263	11.3278	2	0.104908	6.7546	7.07039e-57	1.28158e-55	UP				Hypothetical protein
comp45697_c0_seq1	661	131	14.4858	1	0.134667	6.74911	3.3157e-29	3.22251e-28	UP				Hypothetical protein
comp33255_c0_seq1	234	262	81.8386	2	0.760808	6.74911	1.10569e-56	1.99475e-55	UP				Hypothetical protein
comp23702_c0_seq1	2463	1441	42.7634	11	0.397548	6.74911	5.24379e-303	6.74017e-301	UP	ref|XP_003520432.1|		e-124	PREDICTED: uncharacterized protein LOC100797947	Glycine max	KOG2722	Predicted membrane protein	Function unknown
comp91008_c0_seq1	538	65	8.83088	0	0	6.73805	2.69258e-15	1.53699e-14	UP	ref|XP_003536306.1|		5e-47	PREDICTED: uncharacterized protein LOC100793001	Glycine max
comp73468_c0_seq1	426	65	11.1526	0	0	6.73805	2.69258e-15	1.53699e-14	UP				Hypothetical protein
comp70920_c0_seq1	211	65	22.5167	0	0	6.73805	2.69258e-15	1.53699e-14	UP		comp70920_c0_seq1
comp64688_c0_seq1	267	65	17.7941	0	0	6.73805	2.69258e-15	1.53699e-14	UP				Hypothetical protein
comp59269_c0_seq1	272	65	17.467	0	0	6.73805	2.69258e-15	1.53699e-14	UP				Hypothetical protein
comp47291_c1_seq1	242	65	19.6323	0	0	6.73805	2.69258e-15	1.53699e-14	UP				Hypothetical protein
comp47210_c0_seq1	284	65	16.7289	0	0	6.73805	2.69258e-15	1.53699e-14	UP				Hypothetical protein
comp45451_c1_seq1	582	65	8.16325	0	0	6.73805	2.69258e-15	1.53699e-14	UP				Hypothetical protein
comp33547_c0_seq1	1088	65	4.36674	0	0	6.73805	2.69258e-15	1.53699e-14	UP				Hypothetical protein
comp26952_c0_seq1	718	65	6.61701	0	0	6.73805	2.69258e-15	1.53699e-14	UP				Hypothetical protein
comp26383_c1_seq1	545	65	8.71746	0	0	6.73805	2.69258e-15	1.53699e-14	UP				Hypothetical protein
comp26242_c2_seq1	307	780	185.707	6	1.7397	6.73805	4.53467e-165	2.76747e-163	UP	ref|XP_003525412.1|		1e-34	PREDICTED: protein P21-like	Glycine max
comp24470_c0_seq1	1719	65	2.76382	0	0	6.73805	2.69258e-15	1.53699e-14	UP				Hypothetical protein
comp21794_c0_seq1	824	65	5.76579	0	0	6.73805	2.69258e-15	1.53699e-14	UP	ref|XP_003589874.1|		3e-66	hypothetical protein MTR_1g040690	Medicago truncatula
comp21741_c0_seq1	1563	130	6.07935	1	0.0569511	6.73805	5.19653e-29	5.01658e-28	UP	ref|XP_003520626.1|		2e-88	PREDICTED: uncharacterized protein LOC100795993	Glycine max	KOG3655	Drebrins and related actin binding proteins	Cytoskeleton
comp20157_c1_seq1	412	65	11.5316	0	0	6.73805	2.69258e-15	1.53699e-14	UP				Hypothetical protein
comp20157_c0_seq1	330	65	14.397	0	0	6.73805	2.69258e-15	1.53699e-14	UP				Hypothetical protein
comp18122_c0_seq1	350	65	13.5743	0	0	6.73805	2.69258e-15	1.53699e-14	UP				Hypothetical protein
comp18071_c0_seq1	442	65	10.7489	0	0	6.73805	2.69258e-15	1.53699e-14	UP	ref|XP_003550516.1|		2e-24	PREDICTED: UDP-glycosyltransferase 73B3-like	Glycine max
comp17587_c0_seq1	242	65	19.6323	0	0	6.73805	2.69258e-15	1.53699e-14	UP	ref|XP_003556064.1|		4e-21	PREDICTED: leucine-rich repeat extensin-like protein 6-like	Glycine max	KOG1924	RhoA GTPase effector DIA/Diaphanous	Signal transduction mechanisms, Cytoskeleton
comp106251_c0_seq1	1009	65	4.70864	0	0	6.73805	2.69258e-15	1.53699e-14	UP				Hypothetical protein
comp93287_c0_seq1	736	64	6.35587	0	0	6.71568	4.2384e-15	2.39198e-14	UP				Hypothetical protein
comp87604_c0_seq1	391	64	11.964	0	0	6.71568	4.2384e-15	2.39198e-14	UP	ref|XP_003554850.1|		5e-14	PREDICTED: uncharacterized protein LOC100797620	Glycine max
comp77123_c0_seq1	283	64	16.5298	0	0	6.71568	4.2384e-15	2.39198e-14	UP				Hypothetical protein
comp74526_c0_seq1	341	64	13.7182	0	0	6.71568	4.2384e-15	2.39198e-14	UP				Hypothetical protein
comp73739_c0_seq1	721	64	6.4881	0	0	6.71568	4.2384e-15	2.39198e-14	UP				Hypothetical protein
comp72387_c0_seq1	475	64	9.84825	0	0	6.71568	4.2384e-15	2.39198e-14	UP				Hypothetical protein
comp41926_c0_seq1	712	64	6.57011	0	0	6.71568	4.2384e-15	2.39198e-14	UP				Hypothetical protein
comp31864_c1_seq1	205	64	22.8191	0	0	6.71568	4.2384e-15	2.39198e-14	UP				Hypothetical protein
comp31326_c0_seq1	1274	64	3.67184	0	0	6.71568	4.2384e-15	2.39198e-14	UP	ref|XP_003588489.1|		1e-21	hypothetical protein MTR_1g007770	Medicago truncatula
comp30577_c0_seq1	646	64	7.24136	0	0	6.71568	4.2384e-15	2.39198e-14	UP				Hypothetical protein
comp23617_c0_seq1	896	64	5.22089	0	0	6.71568	4.2384e-15	2.39198e-14	UP				Hypothetical protein
comp23416_c0_seq1	421	64	11.1115	0	0	6.71568	4.2384e-15	2.39198e-14	UP	gb|AAB00686.1|		2e-13	phaseolin G-box binding protein PG1	Phaseolus vulgaris
comp2159_c0_seq1	1579	64	2.96258	0	0	6.71568	4.2384e-15	2.39198e-14	UP				Hypothetical protein
comp20967_c0_seq1	636	64	7.35522	0	0	6.71568	4.2384e-15	2.39198e-14	UP	gb|ACU15105.1|		1e-61	unknown	Glycine max
comp19040_c0_seq1	695	128	13.4616	1	0.128079	6.71568	1.27877e-28	1.22049e-27	UP	ref|XP_003549143.1|		1e-10	PREDICTED: uncharacterized protein LOC100801081	Glycine max
comp17610_c0_seq1	245	64	19.0936	0	0	6.71568	4.2384e-15	2.39198e-14	UP				Hypothetical protein
comp154804_c0_seq1	1664	64	2.81125	0	0	6.71568	4.2384e-15	2.39198e-14	UP	ref|XP_003535498.1|		0	PREDICTED: trihelix transcription factor GTL2-like	Glycine max	KOG4282	Transcription factor GT-2 and related proteins, contains trihelix DNA-binding/SANT domain	Transcription
comp122965_c0_seq1	1087	64	4.30352	0	0	6.71568	4.2384e-15	2.39198e-14	UP				Hypothetical protein
comp106204_c0_seq1	951	64	4.91895	0	0	6.71568	4.2384e-15	2.39198e-14	UP	ref|XP_003539261.1|		2e-42	PREDICTED: uncharacterized protein LOC100818582	Glycine max
comp18567_c0_seq1	1886	895	34.686	7	0.330383	6.71407	2.52386e-189	1.82416e-187	UP	ref|XP_003556840.1|		0	PREDICTED: UDP-glycosyltransferase 85A2-like	Glycine max	KOG1192	UDP-glucuronosyl and UDP-glucosyl transferase	Carbohydrate transport and metabolism, Energy production and conversion
comp116163_c0_seq1	1966	127	4.72164	1	0.045277	6.70437	2.00788e-28	1.90295e-27	UP	ref|XP_003549377.1|		0	PREDICTED: uncharacterized protein LOC100778774	Glycine max	KOG2344	Exocyst component protein and related proteins	Intracellular trafficking, secretion, and vesicular transport
comp79683_c0_seq1	590	63	7.80479	0	0	6.69296	6.68039e-15	3.73321e-14	UP				Hypothetical protein
comp68564_c0_seq1	210	63	21.9278	0	0	6.69296	6.68039e-15	3.73321e-14	UP	ref|XP_003528236.1|		5e-18	PREDICTED: uncharacterized protein LOC100810439	Glycine max
comp66927_c0_seq1	324	63	14.2124	0	0	6.69296	6.68039e-15	3.73321e-14	UP				Hypothetical protein
comp66657_c0_seq1	206	63	22.3535	0	0	6.69296	6.68039e-15	3.73321e-14	UP				Hypothetical protein
comp59744_c0_seq1	207	63	22.2455	0	0	6.69296	6.68039e-15	3.73321e-14	UP				Hypothetical protein
comp40756_c0_seq1	297	63	15.5045	0	0	6.69296	6.68039e-15	3.73321e-14	UP				Hypothetical protein
comp38326_c0_seq1	845	63	5.4495	0	0	6.69296	6.68039e-15	3.73321e-14	UP	emb|CAC51363.1|		1e-30	putative polyprotein	Cicer arietinum
comp36191_c0_seq1	726	63	6.34274	0	0	6.69296	6.68039e-15	3.73321e-14	UP	ref|XP_003620066.1|		1e-25	hypothetical protein MTR_6g074980	Medicago truncatula
comp34981_c0_seq1	1245	63	3.69866	0	0	6.69296	6.68039e-15	3.73321e-14	UP				Hypothetical protein
comp33921_c0_seq1	410	63	11.2313	0	0	6.69296	6.68039e-15	3.73321e-14	UP				Hypothetical protein
comp29081_c3_seq1	308	63	14.9507	0	0	6.69296	6.68039e-15	3.73321e-14	UP				Hypothetical protein
comp23453_c0_seq1	658	63	6.99822	0	0	6.69296	6.68039e-15	3.73321e-14	UP				Hypothetical protein
comp23242_c1_seq1	269	126	34.2366	1	0.330909	6.69296	3.15467e-28	2.97024e-27	UP	ref|XP_003548566.1|		2e-12	PREDICTED: uncharacterized protein LOC100799113	Glycine max
comp22411_c0_seq1	379	63	12.1499	0	0	6.69296	6.68039e-15	3.73321e-14	UP				Hypothetical protein
comp19887_c0_seq1	208	63	22.1386	0	0	6.69296	6.68039e-15	3.73321e-14	UP				Hypothetical protein
comp17701_c0_seq1	244	63	18.8722	0	0	6.69296	6.68039e-15	3.73321e-14	UP				Hypothetical protein
comp110872_c0_seq1	820	63	5.61564	0	0	6.69296	6.68039e-15	3.73321e-14	UP				Hypothetical protein
comp45040_c2_seq1	545	250	33.5287	2	0.326659	6.68147	2.42177e-54	4.18266e-53	UP	ref|XP_003625157.1|		2e-43	Zinc finger CCCH domain-containing protein	Medicago truncatula	KOG1595	CCCH-type Zn-finger protein	General function prediction only
comp22720_c0_seq1	2313	250	7.90019	2	0.0769689	6.68147	2.42177e-54	4.18266e-53	UP				Hypothetical protein
comp95722_c0_seq1	517	62	8.76545	0	0	6.66988	1.05433e-14	5.83476e-14	UP				Hypothetical protein
comp92772_c0_seq1	677	62	6.69385	0	0	6.66988	1.05433e-14	5.83476e-14	UP				Hypothetical protein
comp92424_c0_seq1	709	62	6.39173	0	0	6.66988	1.05433e-14	5.83476e-14	UP				Hypothetical protein
comp77120_c0_seq1	345	62	13.1355	0	0	6.66988	1.05433e-14	5.83476e-14	UP				Hypothetical protein
comp71209_c0_seq1	265	62	17.1009	0	0	6.66988	1.05433e-14	5.83476e-14	UP				Hypothetical protein
comp67993_c0_seq1	343	62	13.2121	0	0	6.66988	1.05433e-14	5.83476e-14	UP				Hypothetical protein
comp64387_c0_seq1	331	62	13.691	0	0	6.66988	1.05433e-14	5.83476e-14	UP				Hypothetical protein
comp52180_c0_seq1	218	248	83.1511	2	0.816647	6.66988	5.97147e-54	1.02366e-52	UP				Hypothetical protein
comp42476_c0_seq1	502	62	9.02736	0	0	6.66988	1.05433e-14	5.83476e-14	UP				Hypothetical protein
comp42122_c0_seq1	455	62	9.95986	0	0	6.66988	1.05433e-14	5.83476e-14	UP	ref|XP_003528634.1|		4e-16	PREDICTED: uncharacterized protein LOC100802982	Glycine max
comp40359_c0_seq1	659	62	6.87669	0	0	6.66988	1.05433e-14	5.83476e-14	UP	emb|CAN64580.1|		1e-58	hypothetical protein VITISV_002159	Vitis vinifera
comp34941_c0_seq1	255	62	17.7715	0	0	6.66988	1.05433e-14	5.83476e-14	UP				Hypothetical protein
comp32846_c0_seq1	545	62	8.31511	0	0	6.66988	1.05433e-14	5.83476e-14	UP	dbj|BAE95409.1|		3e-22	oxidosqualene cyclase	Lotus japonicus	KOG0497	Oxidosqualene-lanosterol cyclase and related proteins	Lipid transport and metabolism
comp32098_c0_seq1	1483	62	3.05579	0	0	6.66988	1.05433e-14	5.83476e-14	UP				Hypothetical protein
comp26931_c1_seq1	1434	62	3.16021	0	0	6.66988	1.05433e-14	5.83476e-14	UP				Hypothetical protein
comp25050_c0_seq1	689	248	26.3091	2	0.258388	6.66988	5.97147e-54	1.02366e-52	UP				Hypothetical protein
comp24051_c1_seq1	935	62	4.84678	0	0	6.66988	1.05433e-14	5.83476e-14	UP				Hypothetical protein
comp22576_c0_seq1	512	62	8.85105	0	0	6.66988	1.05433e-14	5.83476e-14	UP	ref|XP_003534296.1|		2e-32	PREDICTED: uncharacterized protein LOC100802337	Glycine max
comp21470_c0_seq1	705	62	6.42799	0	0	6.66988	1.05433e-14	5.83476e-14	UP				Hypothetical protein
comp20173_c0_seq1	492	62	9.21085	0	0	6.66988	1.05433e-14	5.83476e-14	UP				Hypothetical protein
comp12578_c0_seq1	713	62	6.35587	0	0	6.66988	1.05433e-14	5.83476e-14	UP				Hypothetical protein
comp106035_c0_seq1	667	62	6.79421	0	0	6.66988	1.05433e-14	5.83476e-14	UP	ref|XP_003625405.1|		8e-55	Pleiotropic drug resistance protein	Medicago truncatula	KOG0065	Pleiotropic drug resistance proteins (PDR1-15), ABC superfamily	Secondary metabolites biosynthesis, transport and catabolism
comp46793_c1_seq1	1598	370	16.9238	3	0.167111	6.6621	1.29738e-79	3.3527e-78	UP	gb|ACM89628.1|		3e-88	TIR-NBS-LRR type disease resistance protein	Glycine max
comp24338_c0_seq1	259	123	34.7119	1	0.343686	6.6582	1.22817e-27	1.13805e-26	UP				Hypothetical protein
comp18804_c0_seq1	2172	1229	41.3585	10	0.409828	6.65702	6.9032e-260	7.26352e-258	UP	ref|XP_003525012.1|		e-148	PREDICTED: uncharacterized oxidoreductase ykwC-like	Glycine max	KOG0409	Predicted dehydrogenase	General function prediction only
comp98834_c0_seq1	588	61	7.58273	0	0	6.64642	1.66623e-14	9.12196e-14	UP				Hypothetical protein
comp94570_c0_seq1	560	61	7.96186	0	0	6.64642	1.66623e-14	9.12196e-14	UP	ref|XP_003541013.1|		9e-53	PREDICTED: TMV resistance protein N-like	Glycine max
comp91068_c0_seq1	635	61	7.02149	0	0	6.64642	1.66623e-14	9.12196e-14	UP	ref|XP_003521560.1|		4e-57	PREDICTED: uncharacterized protein LOC100785785	Glycine max	KOG3797	Peripheral-type benzodiazepine receptor and related proteins	Signal transduction mechanisms
comp90504_c0_seq1	458	61	9.73503	0	0	6.64642	1.66623e-14	9.12196e-14	UP				Hypothetical protein
comp88539_c0_seq1	534	61	8.34952	0	0	6.64642	1.66623e-14	9.12196e-14	UP	ref|XP_003522505.1|		8e-25	PREDICTED: uncharacterized membrane protein At1g06890-like	Glycine max	KOG1441	Glucose-6-phosphate/phosphate and phosphoenolpyruvate/phosphate antiporter	Carbohydrate transport and metabolism, Amino acid transport and metabolism
comp83443_c0_seq1	777	61	5.73828	0	0	6.64642	1.66623e-14	9.12196e-14	UP				Hypothetical protein
comp8033_c0_seq1	997	61	4.47206	0	0	6.64642	1.66623e-14	9.12196e-14	UP				Hypothetical protein
comp77236_c0_seq1	419	61	10.6412	0	0	6.64642	1.66623e-14	9.12196e-14	UP				Hypothetical protein
comp71995_c0_seq1	235	61	18.973	0	0	6.64642	1.66623e-14	9.12196e-14	UP				Hypothetical protein
comp71589_c0_seq1	285	61	15.6444	0	0	6.64642	1.66623e-14	9.12196e-14	UP				Hypothetical protein
comp68127_c0_seq1	264	61	16.8888	0	0	6.64642	1.66623e-14	9.12196e-14	UP				Hypothetical protein
comp55563_c0_seq1	205	61	21.7495	0	0	6.64642	1.66623e-14	9.12196e-14	UP				Hypothetical protein
comp50855_c0_seq1	234	61	19.054	0	0	6.64642	1.66623e-14	9.12196e-14	UP				Hypothetical protein
comp4303_c0_seq1	1991	61	2.2394	0	0	6.64642	1.66623e-14	9.12196e-14	UP	gb|ABN06064.1|		1e-64	RNA-directed DNA polymerase (Reverse transcriptase); Chromo; Zinc finger, CCHC-type; Peptidase aspartic, active site; Polynucleotidyl transferase, Ribonuclease H fold	Medicago truncatula
comp33511_c1_seq1	243	61	18.3483	0	0	6.64642	1.66623e-14	9.12196e-14	UP				Hypothetical protein
comp31912_c0_seq1	641	122	13.9115	1	0.138868	6.64642	1.93457e-27	1.78043e-26	UP	ref|XP_003534747.1|		2e-45	PREDICTED: wall-associated receptor kinase-like 22-like	Glycine max
comp27522_c0_seq1	202	61	22.0725	0	0	6.64642	1.66623e-14	9.12196e-14	UP	ref|XP_003526957.1|		2e-30	PREDICTED: F-box protein At1g67340-like	Glycine max
comp27428_c0_seq1	414	61	10.7697	0	0	6.64642	1.66623e-14	9.12196e-14	UP				Hypothetical protein
comp27378_c1_seq1	723	61	6.16687	0	0	6.64642	1.66623e-14	9.12196e-14	UP				Hypothetical protein
comp26792_c0_seq1	747	61	5.96873	0	0	6.64642	1.66623e-14	9.12196e-14	UP				Hypothetical protein
comp26383_c0_seq1	895	61	4.98172	0	0	6.64642	1.66623e-14	9.12196e-14	UP				Hypothetical protein
comp24138_c0_seq1	943	61	4.72815	0	0	6.64642	1.66623e-14	9.12196e-14	UP	ref|XP_003627208.1|		e-130	Aminopeptidase N	Medicago truncatula	KOG1046	Puromycin-sensitive aminopeptidase and related aminopeptidases	Amino acid transport and metabolism, Posttranslational modification, protein turnover, chaperones
comp21861_c1_seq1	381	61	11.7025	0	0	6.64642	1.66623e-14	9.12196e-14	UP	ref|XP_003526070.1|		1e-15	PREDICTED: dihydrolipoyllysine-residue acetyltransferase component of acetoin cleaving system-like	Glycine max
comp18506_c0_seq1	238	61	18.7338	0	0	6.64642	1.66623e-14	9.12196e-14	UP				Hypothetical protein
comp18334_c0_seq1	223	61	19.9939	0	0	6.64642	1.66623e-14	9.12196e-14	UP	ref|XP_003548566.1|		5e-17	PREDICTED: uncharacterized protein LOC100799113	Glycine max
comp1080_c0_seq1	1698	61	2.62582	0	0	6.64642	1.66623e-14	9.12196e-14	UP	emb|CAN70510.1|		9e-13	hypothetical protein VITISV_023158	Vitis vinifera
comp39596_c0_seq1	2368	363	11.2046	3	0.112772	6.63455	3.0721e-78	7.79733e-77	UP	ref|XP_003553782.1|		6e-45	PREDICTED: endoribonuclease Dicer homolog 2-like	Glycine max	KOG0701	dsRNA-specific nuclease Dicer and related ribonucleases	RNA processing and modification
comp17731_c0_seq1	1253	363	21.1752	3	0.213123	6.63455	3.0721e-78	7.79733e-77	UP	ref|XP_003524181.1|		e-159	PREDICTED: UDP-glycosyltransferase 75D1-like	Glycine max	KOG1192	UDP-glucuronosyl and UDP-glucosyl transferase	Carbohydrate transport and metabolism, Energy production and conversion
comp87683_c0_seq1	476	60	9.21334	0	0	6.62257	2.63684e-14	1.43244e-13	UP	ref|XP_003525893.1|		3e-37	PREDICTED: nudix hydrolase 19, chloroplastic-like	Glycine max
comp78312_c0_seq1	338	60	12.975	0	0	6.62257	2.63684e-14	1.43244e-13	UP	ref|NP_001238331.1|		7e-19	peroxisomal enoyl-CoA hydratase/isomerase family protein	Glycine max	KOG1680	Enoyl-CoA hydratase	Lipid transport and metabolism
comp68384_c0_seq1	227	60	19.3196	0	0	6.62257	2.63684e-14	1.43244e-13	UP	ref|XP_003533826.1|		2e-30	PREDICTED: anthocyanidin 3-O-glucosyltransferase 1-like	Glycine max	KOG1192	UDP-glucuronosyl and UDP-glucosyl transferase	Carbohydrate transport and metabolism, Energy production and conversion
comp44861_c0_seq1	275	60	15.9475	0	0	6.62257	2.63684e-14	1.43244e-13	UP				Hypothetical protein
comp36050_c0_seq1	830	60	5.2838	0	0	6.62257	2.63684e-14	1.43244e-13	UP				Hypothetical protein
comp33072_c0_seq1	859	60	5.10541	0	0	6.62257	2.63684e-14	1.43244e-13	UP	ref|NP_001236600.1|		7e-21	Dof9	Glycine max
comp25466_c0_seq1	996	60	4.40316	0	0	6.62257	2.63684e-14	1.43244e-13	UP				Hypothetical protein
comp23522_c0_seq1	309	60	14.1927	0	0	6.62257	2.63684e-14	1.43244e-13	UP				Hypothetical protein
comp21984_c0_seq1	310	60	14.1469	0	0	6.62257	2.63684e-14	1.43244e-13	UP				Hypothetical protein
comp1807_c0_seq1	1317	60	3.32996	0	0	6.62257	2.63684e-14	1.43244e-13	UP	gb|ACU20672.1|		e-176	unknown	Glycine max
comp114577_c0_seq1	878	60	4.99493	0	0	6.62257	2.63684e-14	1.43244e-13	UP				Hypothetical protein
comp26126_c0_seq1	1419	1911	98.4354	16	1.00369	6.61579	0	0	UP	ref|NP_001242286.1|		5e-71	uncharacterized protein LOC100779877 precursor	Glycine max
comp75231_c0_seq1	556	119	15.6439	1	0.160098	6.6105	7.59041e-27	6.86029e-26	UP	ref|XP_003517343.1|		9e-11	PREDICTED: receptor-like cytosolic serine/threonine-protein kinase RBK1-like	Glycine max
comp26981_c0_seq1	640	119	13.5906	1	0.139085	6.6105	7.59041e-27	6.86029e-26	UP	ref|NP_001237993.1|		5e-36	uncharacterized protein LOC100500432 precursor	Glycine max
comp21224_c0_seq1	1191	119	7.30311	1	0.0747394	6.6105	7.59041e-27	6.86029e-26	UP	ref|XP_003526828.1|		e-111	PREDICTED: uncharacterized protein LOC100793960	Glycine max	KOG3724	Negative regulator of COPII vesicle formation	Intracellular trafficking, secretion, and vesicular transport
comp91042_c0_seq1	606	59	7.11627	0	0	6.59833	4.17864e-14	2.2485e-13	UP	ref|XP_003548718.1|		2e-18	PREDICTED: DNA (cytosine-5)-methyltransferase CMT2-like	Glycine max
comp80167_c0_seq1	367	59	11.7506	0	0	6.59833	4.17864e-14	2.2485e-13	UP				Hypothetical protein
comp78333_c0_seq1	615	59	7.01213	0	0	6.59833	4.17864e-14	2.2485e-13	UP				Hypothetical protein
comp73826_c0_seq1	248	59	17.3889	0	0	6.59833	4.17864e-14	2.2485e-13	UP				Hypothetical protein
comp72425_c0_seq1	215	59	20.0579	0	0	6.59833	4.17864e-14	2.2485e-13	UP	ref|XP_003532603.1|		3e-09	PREDICTED: uncharacterized protein LOC100788733	Glycine max
comp59015_c0_seq1	295	59	14.6185	0	0	6.59833	4.17864e-14	2.2485e-13	UP				Hypothetical protein
comp46686_c2_seq1	1549	118	5.56805	1	0.0574658	6.59833	1.19876e-26	1.07669e-25	UP	ref|XP_003628510.1|		2e-81	hypothetical protein MTR_8g060700	Medicago truncatula	KOG0895	Ubiquitin-conjugating enzyme	Posttranslational modification, protein turnover, chaperones
comp44669_c0_seq1	1381	59	3.12271	0	0	6.59833	4.17864e-14	2.2485e-13	UP				Hypothetical protein
comp41236_c1_seq1	512	59	8.42277	0	0	6.59833	4.17864e-14	2.2485e-13	UP				Hypothetical protein
comp37303_c2_seq1	293	59	14.7183	0	0	6.59833	4.17864e-14	2.2485e-13	UP				Hypothetical protein
comp36780_c0_seq1	247	59	17.4593	0	0	6.59833	4.17864e-14	2.2485e-13	UP				Hypothetical protein
comp35479_c0_seq1	1376	59	3.13405	0	0	6.59833	4.17864e-14	2.2485e-13	UP				Hypothetical protein
comp31663_c0_seq1	398	59	10.8353	0	0	6.59833	4.17864e-14	2.2485e-13	UP				Hypothetical protein
comp31506_c0_seq1	227	59	18.9976	0	0	6.59833	4.17864e-14	2.2485e-13	UP				Hypothetical protein
comp28549_c0_seq1	832	59	5.18324	0	0	6.59833	4.17864e-14	2.2485e-13	UP				Hypothetical protein
comp27558_c0_seq1	1702	59	2.53376	0	0	6.59833	4.17864e-14	2.2485e-13	UP	emb|CAN66863.1|		e-156	hypothetical protein VITISV_013500	Vitis vinifera
comp21421_c0_seq1	533	59	8.09092	0	0	6.59833	4.17864e-14	2.2485e-13	UP				Hypothetical protein
comp19591_c0_seq1	286	59	15.0785	0	0	6.59833	4.17864e-14	2.2485e-13	UP				Hypothetical protein
comp138111_c0_seq1	1132	59	3.80959	0	0	6.59833	4.17864e-14	2.2485e-13	UP				Hypothetical protein
comp110500_c0_seq1	1096	59	3.93472	0	0	6.59833	4.17864e-14	2.2485e-13	UP				Hypothetical protein
comp10178_c0_seq1	759	59	5.68176	0	0	6.59833	4.17864e-14	2.2485e-13	UP				Hypothetical protein
comp43507_c0_seq1	3224	3067	69.5331	26	0.717859	6.59785	0	0	UP	ref|XP_003541843.1|		3e-71	PREDICTED: LOW QUALITY PROTEIN: MATE efflux family protein ALF5-like	Glycine max	KOG1347	Uncharacterized membrane protein, predicted efflux pump	General function prediction only
comp45783_c5_seq1	2596	117	3.29423	1	0.0342891	6.58605	1.89448e-26	1.68958e-25	UP				Hypothetical protein
comp37481_c0_seq1	829	234	20.6317	2	0.214752	6.58605	3.42868e-51	5.58691e-50	UP	gb|ACU22863.1|		4e-68	unknown	Glycine max
comp34589_c0_seq1	687	117	12.4481	1	0.12957	6.58605	1.89448e-26	1.68958e-25	UP				Hypothetical protein
comp77628_c0_seq1	283	58	14.9801	0	0	6.57366	6.63126e-14	3.52985e-13	UP				Hypothetical protein
comp73335_c0_seq1	314	58	13.5012	0	0	6.57366	6.63126e-14	3.52985e-13	UP				Hypothetical protein
comp585_c0_seq1	563	58	7.52996	0	0	6.57366	6.63126e-14	3.52985e-13	UP	ref|XP_003555469.1|		1e-45	PREDICTED: putative F-box protein At1g47765-like	Glycine max
comp41170_c1_seq1	1469	58	2.88589	0	0	6.57366	6.63126e-14	3.52985e-13	UP				Hypothetical protein
comp39729_c0_seq1	269	58	15.7597	0	0	6.57366	6.63126e-14	3.52985e-13	UP				Hypothetical protein
comp37337_c1_seq1	620	58	6.83769	0	0	6.57366	6.63126e-14	3.52985e-13	UP				Hypothetical protein
comp34174_c0_seq1	612	58	6.92707	0	0	6.57366	6.63126e-14	3.52985e-13	UP				Hypothetical protein
comp33706_c1_seq1	687	116	12.3417	1	0.12957	6.57366	2.99599e-26	2.65633e-25	UP				Hypothetical protein
comp31201_c0_seq1	267	58	15.8778	0	0	6.57366	6.63126e-14	3.52985e-13	UP	ref|XP_002880440.1|		1e-06	hypothetical protein ARALYDRAFT_320077	Arabidopsis lyrata subsp. lyrata	KOG3264	Uncharacterized conserved protein	Function unknown
comp29679_c0_seq1	292	58	14.5184	0	0	6.57366	6.63126e-14	3.52985e-13	UP				Hypothetical protein
comp29081_c1_seq1	250	58	16.9575	0	0	6.57366	6.63126e-14	3.52985e-13	UP	ref|NP_001235566.1|		7e-38	uncharacterized protein LOC100499754	Glycine max	KOG1561	CCAAT-binding factor, subunit B (HAP2)	Transcription
comp26427_c0_seq1	311	58	13.6314	0	0	6.57366	6.63126e-14	3.52985e-13	UP				Hypothetical protein
comp24113_c0_seq1	1567	58	2.7054	0	0	6.57366	6.63126e-14	3.52985e-13	UP				Hypothetical protein
comp19501_c1_seq1	290	58	14.6185	0	0	6.57366	6.63126e-14	3.52985e-13	UP	ref|NP_001237031.1|		3e-18	uncharacterized protein LOC732564	Glycine max
comp18225_c0_seq1	297	58	14.274	0	0	6.57366	6.63126e-14	3.52985e-13	UP				Hypothetical protein
comp18203_c1_seq1	361	58	11.7434	0	0	6.57366	6.63126e-14	3.52985e-13	UP				Hypothetical protein
comp17796_c0_seq1	656	58	6.46245	0	0	6.57366	6.63126e-14	3.52985e-13	UP	ref|XP_003541318.1|		1e-26	PREDICTED: putative pectinesterase 63-like	Glycine max
comp17412_c0_seq1	260	58	16.3053	0	0	6.57366	6.63126e-14	3.52985e-13	UP				Hypothetical protein
comp17399_c0_seq1	306	58	13.8541	0	0	6.57366	6.63126e-14	3.52985e-13	UP				Hypothetical protein
comp120189_c0_seq1	1030	58	4.11589	0	0	6.57366	6.63126e-14	3.52985e-13	UP	ref|XP_003521773.1|		e-135	PREDICTED: pentatricopeptide repeat-containing protein At3g04760, chloroplastic-like	Glycine max	KOG4422	Uncharacterized conserved protein	Function unknown
comp23395_c0_seq1	966	230	17.403	2	0.184295	6.56117	2.13056e-50	3.42159e-49	UP	emb|CAN78028.1|		5e-08	hypothetical protein VITISV_017528	Vitis vinifera
comp20276_c0_seq1	1330	115	6.32003	1	0.0669282	6.56117	4.74118e-26	4.17098e-25	UP	ref|XP_003534380.1|		e-149	PREDICTED: acyl-CoA--sterol O-acyltransferase 1-like	Glycine max
comp46096_c1_seq1	2345	571	17.7978	5	0.189797	6.5511	2.12327e-122	9.0691e-121	UP	ref|XP_003631663.1|		0	PREDICTED: 3-ketoacyl-CoA synthase 4-like	Vitis vinifera
comp96004_c0_seq1	511	57	8.15318	0	0	6.54857	1.05385e-13	5.55124e-13	UP	ref|NP_001237548.1|		5e-38	uncharacterized protein LOC100500405	Glycine max
comp95647_c0_seq1	557	57	7.47984	0	0	6.54857	1.05385e-13	5.55124e-13	UP				Hypothetical protein
comp78357_c0_seq1	466	57	8.9405	0	0	6.54857	1.05385e-13	5.55124e-13	UP				Hypothetical protein
comp46065_c2_seq1	310	57	13.4396	0	0	6.54857	1.05385e-13	5.55124e-13	UP				Hypothetical protein
comp45596_c0_seq1	311	57	13.3964	0	0	6.54857	1.05385e-13	5.55124e-13	UP				Hypothetical protein
comp43856_c0_seq1	474	57	8.78961	0	0	6.54857	1.05385e-13	5.55124e-13	UP				Hypothetical protein
comp40270_c0_seq1	203	57	20.5235	0	0	6.54857	1.05385e-13	5.55124e-13	UP				Hypothetical protein
comp34193_c0_seq1	1085	57	3.83988	0	0	6.54857	1.05385e-13	5.55124e-13	UP	ref|XP_003541408.1|		7e-50	PREDICTED: probable LRR receptor-like serine/threonine-protein kinase At1g56140-like	Glycine max	KOG1187	Serine/threonine protein kinase	Signal transduction mechanisms
comp29787_c0_seq1	494	57	8.43375	0	0	6.54857	1.05385e-13	5.55124e-13	UP				Hypothetical protein
comp28311_c1_seq1	627	57	6.64477	0	0	6.54857	1.05385e-13	5.55124e-13	UP	ref|XP_003546070.1|		1e-37	PREDICTED: probable beta-1,3-galactosyltransferase 20-like	Glycine max
comp26516_c0_seq1	452	57	9.21742	0	0	6.54857	1.05385e-13	5.55124e-13	UP	ref|XP_003556564.1|		2e-36	PREDICTED: homogentisate phytyltransferase 1, chloroplastic-like	Glycine max
comp24817_c0_seq1	832	57	5.00754	0	0	6.54857	1.05385e-13	5.55124e-13	UP				Hypothetical protein
comp23968_c0_seq1	292	57	14.2681	0	0	6.54857	1.05385e-13	5.55124e-13	UP				Hypothetical protein
comp20114_c0_seq1	448	57	9.29972	0	0	6.54857	1.05385e-13	5.55124e-13	UP				Hypothetical protein
comp18001_c0_seq1	289	57	14.4162	0	0	6.54857	1.05385e-13	5.55124e-13	UP				Hypothetical protein
comp127410_c0_seq1	1115	57	3.73657	0	0	6.54857	1.05385e-13	5.55124e-13	UP				Hypothetical protein
comp31475_c0_seq1	4831	795	12.0283	7	0.12898	6.54314	1.11033e-169	6.99266e-168	UP	ref|XP_002529498.1|		4e-26	ATP binding protein, putative	Ricinus communis	KOG4658	Apoptotic ATPase	Signal transduction mechanisms
comp72068_c0_seq1	627	113	13.173	1	0.141969	6.53586	1.18979e-25	1.0321e-24	UP	ref|XP_003535238.1|		6e-88	PREDICTED: uncharacterized protein LOC100809455	Glycine max
comp58817_c0_seq1	388	113	21.2873	1	0.229419	6.53586	1.18979e-25	1.0321e-24	UP				Hypothetical protein
comp15364_c0_seq1	1436	113	5.75171	1	0.0619879	6.53586	1.18979e-25	1.0321e-24	UP				Hypothetical protein
comp91286_c0_seq1	579	56	7.0694	0	0	6.52304	1.67722e-13	8.72898e-13	UP	ref|XP_003546144.1|		7e-67	PREDICTED: 15.4 kDa class V heat shock protein-like	Glycine max	KOG0710	Molecular chaperone (small heat-shock protein Hsp26/Hsp42)	Posttranslational modification, protein turnover, chaperones	HSP20; HSP20 family protein	Folding, sorting and degradation	K13993
comp87722_c0_seq1	624	56	6.55958	0	0	6.52304	1.67722e-13	8.72898e-13	UP				Hypothetical protein
comp81610_c0_seq1	265	56	15.446	0	0	6.52304	1.67722e-13	8.72898e-13	UP				Hypothetical protein
comp73643_c0_seq1	242	56	16.914	0	0	6.52304	1.67722e-13	8.72898e-13	UP	ref|XP_003532056.1|		9e-27	PREDICTED: F-box/kelch-repeat protein SKIP11-like	Glycine max
comp73253_c0_seq1	308	56	13.2895	0	0	6.52304	1.67722e-13	8.72898e-13	UP				Hypothetical protein
comp73045_c0_seq1	734	112	11.1531	1	0.121273	6.52304	1.88674e-25	1.62575e-24	UP	ref|NP_001237933.1|		3e-39	uncharacterized protein LOC100527820	Glycine max				SAUR; SAUR family protein	Signal transduction	K14488
comp72829_c0_seq1	263	56	15.5634	0	0	6.52304	1.67722e-13	8.72898e-13	UP				Hypothetical protein
comp71158_c0_seq1	469	112	17.4549	1	0.189797	6.52304	1.88674e-25	1.62575e-24	UP	gb|AFK47065.1|		1e-22	unknown	Lotus japonicus
comp60751_c0_seq1	372	56	11.0032	0	0	6.52304	1.67722e-13	8.72898e-13	UP				Hypothetical protein
comp35724_c0_seq1	899	56	4.55304	0	0	6.52304	1.67722e-13	8.72898e-13	UP	emb|CAN66051.1|		e-113	hypothetical protein VITISV_018870	Vitis vinifera
comp35215_c0_seq1	716	56	5.71673	0	0	6.52304	1.67722e-13	8.72898e-13	UP				Hypothetical protein
comp34726_c0_seq1	495	56	8.26905	0	0	6.52304	1.67722e-13	8.72898e-13	UP				Hypothetical protein
comp33214_c0_seq1	627	56	6.5282	0	0	6.52304	1.67722e-13	8.72898e-13	UP				Hypothetical protein
comp32167_c0_seq1	309	56	13.2465	0	0	6.52304	1.67722e-13	8.72898e-13	UP	ref|XP_003554784.1|		4e-08	PREDICTED: pyruvate dehydrogenase E1 component subunit alpha-like	Glycine max
comp31326_c1_seq1	1438	56	2.84644	0	0	6.52304	1.67722e-13	8.72898e-13	UP				Hypothetical protein
comp30043_c0_seq1	969	56	4.22413	0	0	6.52304	1.67722e-13	8.72898e-13	UP				Hypothetical protein
comp28790_c2_seq1	451	56	9.07579	0	0	6.52304	1.67722e-13	8.72898e-13	UP				Hypothetical protein
comp25364_c0_seq1	401	56	10.2074	0	0	6.52304	1.67722e-13	8.72898e-13	UP	gb|ABH07384.1|		6e-32	CMR1	Phaseolus vulgaris	KOG0618	Serine/threonine phosphatase 2C containing leucine-rich repeats, similar to SCN circadian oscillatory protein (SCOP)	Signal transduction mechanisms
comp23242_c0_seq1	203	56	20.1635	0	0	6.52304	1.67722e-13	8.72898e-13	UP	ref|XP_003548566.1|		5e-14	PREDICTED: uncharacterized protein LOC100799113	Glycine max
comp20022_c0_seq1	434	56	9.43129	0	0	6.52304	1.67722e-13	8.72898e-13	UP				Hypothetical protein
comp18352_c0_seq1	236	56	17.344	0	0	6.52304	1.67722e-13	8.72898e-13	UP				Hypothetical protein
comp17984_c0_seq1	345	56	11.8643	0	0	6.52304	1.67722e-13	8.72898e-13	UP				Hypothetical protein
comp17698_c1_seq1	317	56	12.9122	0	0	6.52304	1.67722e-13	8.72898e-13	UP				Hypothetical protein
comp17507_c1_seq1	272	56	15.0485	0	0	6.52304	1.67722e-13	8.72898e-13	UP				Hypothetical protein
comp127938_c0_seq1	1223	56	3.34684	0	0	6.52304	1.67722e-13	8.72898e-13	UP				Hypothetical protein
comp100799_c0_seq1	545	56	7.51042	0	0	6.52304	1.67722e-13	8.72898e-13	UP				Hypothetical protein
comp18717_c0_seq1	671	558	60.7833	5	0.663298	6.51788	8.13154e-120	3.38932e-118	UP				Hypothetical protein
comp61816_c0_seq1	309	111	26.2565	1	0.288073	6.5101	2.99405e-25	2.56611e-24	UP	ref|XP_003523008.1|		9e-42	PREDICTED: probable S-acyltransferase At4g15080-like isoform 1	Glycine max
comp32441_c0_seq1	1291	111	6.28448	1	0.0689501	6.5101	2.99405e-25	2.56611e-24	UP				Hypothetical protein
comp90227_c0_seq1	487	55	8.2548	0	0	6.49704	2.67326e-13	1.37378e-12	UP				Hypothetical protein
comp79876_c0_seq1	283	55	14.2053	0	0	6.49704	2.67326e-13	1.37378e-12	UP				Hypothetical protein
comp73670_c0_seq1	247	55	16.2757	0	0	6.49704	2.67326e-13	1.37378e-12	UP				Hypothetical protein
comp67642_c0_seq1	216	55	18.6115	0	0	6.49704	2.67326e-13	1.37378e-12	UP				Hypothetical protein
comp67526_c0_seq1	506	55	7.94484	0	0	6.49704	2.67326e-13	1.37378e-12	UP				Hypothetical protein
comp63309_c0_seq1	219	55	18.3566	0	0	6.49704	2.67326e-13	1.37378e-12	UP				Hypothetical protein
comp55888_c0_seq1	219	55	18.3566	0	0	6.49704	2.67326e-13	1.37378e-12	UP				Hypothetical protein
comp48941_c1_seq1	461	55	8.72037	0	0	6.49704	2.67326e-13	1.37378e-12	UP				Hypothetical protein
comp44305_c1_seq1	383	55	10.4963	0	0	6.49704	2.67326e-13	1.37378e-12	UP				Hypothetical protein
comp34763_c0_seq1	214	55	18.7855	0	0	6.49704	2.67326e-13	1.37378e-12	UP				Hypothetical protein
comp32629_c0_seq1	458	55	8.77749	0	0	6.49704	2.67326e-13	1.37378e-12	UP				Hypothetical protein
comp31427_c1_seq1	217	55	18.5258	0	0	6.49704	2.67326e-13	1.37378e-12	UP				Hypothetical protein
comp28224_c1_seq1	427	55	9.41473	0	0	6.49704	2.67326e-13	1.37378e-12	UP	ref|XP_003533522.1|		6e-66	PREDICTED: UDP-glucuronate 4-epimerase 3-like	Glycine max	KOG1371	UDP-glucose 4-epimerase/UDP-sulfoquinovose synthase	Cell wall/membrane/envelope biogenesis
comp24420_c0_seq1	567	55	7.0901	0	0	6.49704	2.67326e-13	1.37378e-12	UP				Hypothetical protein
comp23615_c0_seq1	855	55	4.70186	0	0	6.49704	2.67326e-13	1.37378e-12	UP				Hypothetical protein
comp21470_c1_seq1	542	55	7.41714	0	0	6.49704	2.67326e-13	1.37378e-12	UP				Hypothetical protein
comp21245_c0_seq1	488	55	8.23789	0	0	6.49704	2.67326e-13	1.37378e-12	UP				Hypothetical protein
comp19058_c0_seq1	231	55	17.403	0	0	6.49704	2.67326e-13	1.37378e-12	UP	ref|XP_003527016.1|		3e-14	PREDICTED: iron-sulfur cluster assembly enzyme ISCU, mitochondrial-like	Glycine max	KOG3361	Iron binding protein involved in Fe-S cluster formation	Energy production and conversion
comp18955_c1_seq1	847	220	18.9851	2	0.210188	6.49704	2.0994e-48	3.23457e-47	UP	ref|NP_001241010.1|		3e-85	uncharacterized protein LOC100812688	Glycine max	KOG3178	Hydroxyindole-O-methyltransferase and related SAM-dependent methyltransferases	General function prediction only
comp1828_c0_seq1	827	55	4.86105	0	0	6.49704	2.67326e-13	1.37378e-12	UP	ref|XP_003527158.1|		3e-74	PREDICTED: LOW QUALITY PROTEIN: signal peptidase complex catalytic subunit SEC11C-like	Glycine max	KOG3342	Signal peptidase I	Intracellular trafficking, secretion, and vesicular transport	SEC11, sipW; signal peptidase, endoplasmic reticulum-type	Folding, sorting and degradation	K13280	[EC:3.4.-.-]
comp178408_c0_seq1	2058	55	1.9534	0	0	6.49704	2.67326e-13	1.37378e-12	UP				Hypothetical protein
comp140017_c0_seq1	1303	55	3.08526	0	0	6.49704	2.67326e-13	1.37378e-12	UP				Hypothetical protein
comp123068_c0_seq1	852	55	4.71841	0	0	6.49704	2.67326e-13	1.37378e-12	UP	ref|XP_003522046.1|		3e-94	PREDICTED: transcription factor UNE10-like	Glycine max	KOG1318	Helix loop helix transcription factor EB	Transcription
comp120672_c0_seq1	1102	55	3.64799	0	0	6.49704	2.67326e-13	1.37378e-12	UP				Hypothetical protein
comp112695_c0_seq1	1355	55	2.96685	0	0	6.49704	2.67326e-13	1.37378e-12	UP	gb|AFK47446.1|		1e-64	unknown	Medicago truncatula	KOG1605	TFIIF-interacting CTD phosphatase, including NLI-interacting factor (involved in RNA polymerase II regulation)	Transcription
comp109836_c0_seq1	775	55	5.18721	0	0	6.49704	2.67326e-13	1.37378e-12	UP	ref|XP_003623264.1|		6e-30	hypothetical protein MTR_7g067940	Medicago truncatula
comp106114_c0_seq1	572	55	7.02813	0	0	6.49704	2.67326e-13	1.37378e-12	UP				Hypothetical protein
comp53629_c0_seq1	301	329	79.8918	3	0.887188	6.49266	1.69064e-71	3.90544e-70	UP	ref|XP_003538527.1|		5e-49	PREDICTED: UDP-glucuronate 4-epimerase 6-like	Glycine max	KOG1371	UDP-glucose 4-epimerase/UDP-sulfoquinovose synthase	Cell wall/membrane/envelope biogenesis
comp25988_c0_seq1	670	438	47.7829	4	0.53143	6.49047	1.44197e-94	4.58665e-93	UP				Hypothetical protein
comp7680_c0_seq1	1984	109	4.01567	1	0.0448662	6.48387	7.55569e-25	6.40181e-24	UP	ref|XP_003553503.1|		0	PREDICTED: peptide transporter PTR3-A-like	Glycine max	KOG1237	H+/oligopeptide symporter	Amino acid transport and metabolism
comp23023_c0_seq1	810	109	9.83591	1	0.109895	6.48387	7.55569e-25	6.40181e-24	UP				Hypothetical protein
comp83315_c0_seq1	287	54	13.7526	0	0	6.47057	4.26721e-13	2.16781e-12	UP				Hypothetical protein
comp76096_c0_seq1	286	54	13.8007	0	0	6.47057	4.26721e-13	2.16781e-12	UP				Hypothetical protein
comp73368_c0_seq1	406	54	9.72166	0	0	6.47057	4.26721e-13	2.16781e-12	UP				Hypothetical protein
comp71161_c0_seq1	430	54	9.17906	0	0	6.47057	4.26721e-13	2.16781e-12	UP				Hypothetical protein
comp69675_c0_seq1	275	54	14.3527	0	0	6.47057	4.26721e-13	2.16781e-12	UP	ref|XP_003550336.1|		2e-20	PREDICTED: peroxisomal fatty acid beta-oxidation multifunctional protein MFP2-like	Glycine max
comp65649_c0_seq1	309	54	12.7734	0	0	6.47057	4.26721e-13	2.16781e-12	UP				Hypothetical protein
comp54237_c0_seq1	206	54	19.1602	0	0	6.47057	4.26721e-13	2.16781e-12	UP				Hypothetical protein
comp43128_c0_seq1	538	54	7.33642	0	0	6.47057	4.26721e-13	2.16781e-12	UP				Hypothetical protein
comp36682_c2_seq1	260	54	15.1808	0	0	6.47057	4.26721e-13	2.16781e-12	UP				Hypothetical protein
comp35355_c0_seq1	787	54	5.01524	0	0	6.47057	4.26721e-13	2.16781e-12	UP				Hypothetical protein
comp35118_c0_seq1	714	324	33.168	3	0.374011	6.47057	1.6934e-70	3.84618e-69	UP	ref|XP_003556564.1|		1e-46	PREDICTED: homogentisate phytyltransferase 1, chloroplastic-like	Glycine max
comp31843_c0_seq1	301	54	13.1129	0	0	6.47057	4.26721e-13	2.16781e-12	UP				Hypothetical protein
comp30382_c0_seq1	1454	54	2.71458	0	0	6.47057	4.26721e-13	2.16781e-12	UP				Hypothetical protein
comp29001_c1_seq1	350	54	11.2771	0	0	6.47057	4.26721e-13	2.16781e-12	UP	ref|XP_003525522.1|		4e-50	PREDICTED: LOW QUALITY PROTEIN: cytochrome P450 71A1-like	Glycine max	KOG0156	Cytochrome P450 CYP2 subfamily	Secondary metabolites biosynthesis, transport and catabolism
comp24831_c1_seq1	444	54	8.88963	0	0	6.47057	4.26721e-13	2.16781e-12	UP				Hypothetical protein
comp24774_c0_seq1	1097	54	3.59799	0	0	6.47057	4.26721e-13	2.16781e-12	UP				Hypothetical protein
comp22226_c0_seq1	320	54	12.3344	0	0	6.47057	4.26721e-13	2.16781e-12	UP				Hypothetical protein
comp18095_c0_seq1	215	54	18.3581	0	0	6.47057	4.26721e-13	2.16781e-12	UP	gb|AAT48365.1|		2e-22	Ku70-like protein	Vigna radiata
comp145806_c0_seq1	1440	54	2.74097	0	0	6.47057	4.26721e-13	2.16781e-12	UP				Hypothetical protein
comp128940_c0_seq1	1111	54	3.55265	0	0	6.47057	4.26721e-13	2.16781e-12	UP				Hypothetical protein
comp12778_c0_seq1	939	54	4.2034	0	0	6.47057	4.26721e-13	2.16781e-12	UP				Hypothetical protein
comp118387_c0_seq1	887	54	4.44983	0	0	6.47057	4.26721e-13	2.16781e-12	UP				Hypothetical protein
comp114794_c0_seq1	679	54	5.81295	0	0	6.47057	4.26721e-13	2.16781e-12	UP				Hypothetical protein
comp113954_c0_seq1	951	54	4.15036	0	0	6.47057	4.26721e-13	2.16781e-12	UP				Hypothetical protein
comp109944_c0_seq1	791	54	4.98988	0	0	6.47057	4.26721e-13	2.16781e-12	UP	gb|AFK47405.1|		5e-42	unknown	Lotus japonicus	KOG4628	Predicted E3 ubiquitin ligase	Posttranslational modification, protein turnover, chaperones
comp106577_c0_seq1	685	54	5.76204	0	0	6.47057	4.26721e-13	2.16781e-12	UP				Hypothetical protein
comp19116_c0_seq1	1767	744	30.7758	7	0.352633	6.44749	1.65336e-159	9.57393e-158	UP	ref|NP_001237687.1|		0	tryptophan synthase beta subunit	Glycine max	KOG1395	Tryptophan synthase beta chain	Amino acid transport and metabolism	trpB; tryptophan synthase beta chain	Amino acid metabolism	K01696	[EC:4.2.1.20]
comp48698_c0_seq1	2454	425	12.6586	4	0.145093	6.447	5.78775e-92	1.77711e-90	UP	ref|XP_003555479.1|		0	PREDICTED: uncharacterized protein LOC100799916	Glycine max
comp97230_c0_seq1	816	53	4.74743	0	0	6.4436	6.82195e-13	3.43581e-12	UP	ref|YP_003254636.1|		e-108	AV1 protein	Velvet bean severe mosaic virus
comp92888_c0_seq1	421	53	9.20167	0	0	6.4436	6.82195e-13	3.43581e-12	UP				Hypothetical protein
comp78541_c0_seq1	268	53	14.4549	0	0	6.4436	6.82195e-13	3.43581e-12	UP	ref|XP_003553252.1|		1e-34	PREDICTED: SWI/SNF complex component SNF12 homolog	Glycine max	KOG2570	SWI/SNF transcription activation complex subunit	Chromatin structure and dynamics, Transcription
comp72440_c0_seq1	441	53	8.78436	0	0	6.4436	6.82195e-13	3.43581e-12	UP				Hypothetical protein
comp71535_c0_seq1	215	53	18.0182	0	0	6.4436	6.82195e-13	3.43581e-12	UP				Hypothetical protein
comp66359_c0_seq1	206	53	18.8054	0	0	6.4436	6.82195e-13	3.43581e-12	UP				Hypothetical protein
comp6516_c0_seq1	1026	53	3.77573	0	0	6.4436	6.82195e-13	3.43581e-12	UP				Hypothetical protein
comp534_c0_seq1	596	53	6.49984	0	0	6.4436	6.82195e-13	3.43581e-12	UP	ref|XP_003534655.1|		7e-54	PREDICTED: cationic peroxidase 1-like	Glycine max
comp52371_c0_seq1	210	53	18.4472	0	0	6.4436	6.82195e-13	3.43581e-12	UP				Hypothetical protein
comp48609_c0_seq1	349	53	11.1	0	0	6.4436	6.82195e-13	3.43581e-12	UP				Hypothetical protein
comp36635_c0_seq1	269	53	14.4011	0	0	6.4436	6.82195e-13	3.43581e-12	UP				Hypothetical protein
comp36317_c0_seq1	1195	53	3.24176	0	0	6.4436	6.82195e-13	3.43581e-12	UP	emb|CAN64509.1|		3e-73	hypothetical protein VITISV_041217	Vitis vinifera
comp33158_c1_seq1	1747	53	2.21746	0	0	6.4436	6.82195e-13	3.43581e-12	UP				Hypothetical protein
comp32197_c0_seq1	243	53	15.942	0	0	6.4436	6.82195e-13	3.43581e-12	UP	ref|XP_003536901.1|		3e-18	PREDICTED: uncharacterized protein LOC100803427	Glycine max
comp31989_c0_seq1	557	106	13.9099	1	0.159811	6.4436	3.04532e-24	2.52872e-23	UP	gb|ADU57957.1|		3e-38	disease resistance protein CYR1	Vigna mungo	KOG4658	Apoptotic ATPase	Signal transduction mechanisms
comp31719_c0_seq1	1254	53	3.08924	0	0	6.4436	6.82195e-13	3.43581e-12	UP				Hypothetical protein
comp30931_c1_seq1	1570	53	2.46745	0	0	6.4436	6.82195e-13	3.43581e-12	UP				Hypothetical protein
comp28837_c0_seq1	637	53	6.08148	0	0	6.4436	6.82195e-13	3.43581e-12	UP				Hypothetical protein
comp26649_c0_seq1	1523	53	2.5436	0	0	6.4436	6.82195e-13	3.43581e-12	UP	emb|CAN78588.1|		7e-16	hypothetical protein VITISV_043911	Vitis vinifera
comp25668_c0_seq1	203	53	19.0833	0	0	6.4436	6.82195e-13	3.43581e-12	UP	ref|XP_003548841.1|		6e-17	PREDICTED: lysosomal alpha-mannosidase-like	Glycine max
comp25480_c0_seq1	500	106	15.4956	1	0.178029	6.4436	3.04532e-24	2.52872e-23	UP				Hypothetical protein
comp23213_c0_seq1	313	53	12.3767	0	0	6.4436	6.82195e-13	3.43581e-12	UP				Hypothetical protein
comp21504_c0_seq1	592	53	6.54376	0	0	6.4436	6.82195e-13	3.43581e-12	UP				Hypothetical protein
comp21463_c0_seq1	721	53	5.37296	0	0	6.4436	6.82195e-13	3.43581e-12	UP	ref|XP_003547062.1|		2e-29	PREDICTED: mitogen-activated protein kinase kinase kinase 1-like	Glycine max	KOG0198	MEKK and related serine/threonine protein kinases	Signal transduction mechanisms
comp21339_c0_seq1	918	53	4.21994	0	0	6.4436	6.82195e-13	3.43581e-12	UP				Hypothetical protein
comp20504_c0_seq1	478	53	8.1044	0	0	6.4436	6.82195e-13	3.43581e-12	UP				Hypothetical protein
comp19016_c0_seq1	322	53	12.0308	0	0	6.4436	6.82195e-13	3.43581e-12	UP				Hypothetical protein
comp18187_c1_seq1	228	53	16.9908	0	0	6.4436	6.82195e-13	3.43581e-12	UP	ref|XP_003528786.1|		5e-14	PREDICTED: uncharacterized protein LOC100804412	Glycine max
comp17614_c0_seq1	225	53	17.2173	0	0	6.4436	6.82195e-13	3.43581e-12	UP				Hypothetical protein
comp24170_c0_seq1	673	317	34.4284	3	0.396796	6.43906	4.30499e-69	9.5638e-68	UP	ref|XP_003526619.1|		1e-31	PREDICTED: MORN repeat-containing protein 1-like	Glycine max
comp33240_c0_seq1	448	211	34.4253	2	0.397386	6.43678	1.34625e-46	2.00396e-45	UP	ref|XP_003531597.1|		1e-45	PREDICTED: seed linoleate 9S-lipoxygenase-like isoform 1	Glycine max
comp64684_c0_seq1	986	210	15.5674	2	0.180557	6.42993	2.14129e-46	3.16964e-45	UP	ref|XP_003520719.1|		3e-61	PREDICTED: RING-H2 finger protein ATL70-like	Glycine max	KOG4628	Predicted E3 ubiquitin ligase	Posttranslational modification, protein turnover, chaperones
comp55601_c0_seq1	1931	938	35.5053	9	0.414879	6.4192	9.18818e-201	7.13391e-199	UP	ref|XP_003525785.1|		e-164	PREDICTED: probable sugar phosphate/phosphate translocator At1g12500-like	Glycine max	KOG1441	Glucose-6-phosphate/phosphate and phosphoenolpyruvate/phosphate antiporter	Carbohydrate transport and metabolism, Amino acid transport and metabolism
comp96339_c0_seq1	604	52	6.29273	0	0	6.41612	1.09231e-12	5.42981e-12	UP	gb|AFK40399.1|		5e-18	unknown	Lotus japonicus
comp93077_c0_seq1	506	52	7.51148	0	0	6.41612	1.09231e-12	5.42981e-12	UP	ref|XP_003603714.1|		3e-17	hypothetical protein MTR_3g111460	Medicago truncatula
comp91541_c0_seq1	504	52	7.54129	0	0	6.41612	1.09231e-12	5.42981e-12	UP				Hypothetical protein
comp89829_c0_seq1	496	52	7.66293	0	0	6.41612	1.09231e-12	5.42981e-12	UP				Hypothetical protein
comp83737_c0_seq1	238	52	15.9698	0	0	6.41612	1.09231e-12	5.42981e-12	UP	ref|NP_001236332.1|		3e-17	uncharacterized protein LOC100305761	Glycine max
comp78962_c0_seq1	241	52	15.771	0	0	6.41612	1.09231e-12	5.42981e-12	UP	ref|XP_003530871.1|		7e-23	PREDICTED: E3 ubiquitin-protein ligase PRT1-like	Glycine max
comp75906_c0_seq1	273	52	13.9224	0	0	6.41612	1.09231e-12	5.42981e-12	UP				Hypothetical protein
comp73421_c0_seq1	271	52	14.0251	0	0	6.41612	1.09231e-12	5.42981e-12	UP				Hypothetical protein
comp519_c0_seq1	744	52	5.10862	0	0	6.41612	1.09231e-12	5.42981e-12	UP	ref|XP_003546579.1|		4e-79	PREDICTED: uncharacterized protein LOC100802998	Glycine max
comp48731_c2_seq1	205	52	18.5405	0	0	6.41612	1.09231e-12	5.42981e-12	UP				Hypothetical protein
comp48049_c0_seq1	629	52	6.04262	0	0	6.41612	1.09231e-12	5.42981e-12	UP				Hypothetical protein
comp46145_c1_seq1	206	52	18.4505	0	0	6.41612	1.09231e-12	5.42981e-12	UP				Hypothetical protein
comp43660_c0_seq1	203	52	18.7232	0	0	6.41612	1.09231e-12	5.42981e-12	UP				Hypothetical protein
comp42467_c1_seq1	204	52	18.6314	0	0	6.41612	1.09231e-12	5.42981e-12	UP	ref|XP_003548442.1|		5e-06	PREDICTED: uncharacterized protein LOC100811732	Glycine max
comp37671_c0_seq1	272	52	13.9736	0	0	6.41612	1.09231e-12	5.42981e-12	UP				Hypothetical protein
comp33646_c0_seq1	488	52	7.78855	0	0	6.41612	1.09231e-12	5.42981e-12	UP				Hypothetical protein
comp33306_c1_seq1	337	52	11.2784	0	0	6.41612	1.09231e-12	5.42981e-12	UP	ref|NP_001235024.1|		3e-48	endonuclease precursor	Glycine max
comp30231_c0_seq1	213	52	17.8442	0	0	6.41612	1.09231e-12	5.42981e-12	UP				Hypothetical protein
comp27578_c0_seq1	1184	52	3.21014	0	0	6.41612	1.09231e-12	5.42981e-12	UP				Hypothetical protein
comp26364_c0_seq1	681	52	5.58122	0	0	6.41612	1.09231e-12	5.42981e-12	UP	ref|XP_003544136.1|		1e-56	PREDICTED: pollen-specific protein SF3-like	Glycine max	KOG1700	Regulatory protein MLP and related LIM proteins	Signal transduction mechanisms, Cytoskeleton
comp25705_c0_seq1	288	52	13.1973	0	0	6.41612	1.09231e-12	5.42981e-12	UP				Hypothetical protein
comp23185_c1_seq1	203	52	18.7232	0	0	6.41612	1.09231e-12	5.42981e-12	UP				Hypothetical protein
comp23177_c0_seq1	899	52	4.22782	0	0	6.41612	1.09231e-12	5.42981e-12	UP	emb|CAN78233.1|		2e-26	hypothetical protein VITISV_027466	Vitis vinifera	KOG1121	Tam3-transposase (Ac family)	Replication, recombination and repair
comp23029_c0_seq1	470	52	8.08683	0	0	6.41612	1.09231e-12	5.42981e-12	UP	ref|XP_003537791.1|		9e-12	PREDICTED: poly(ADP-ribose) glycohydrolase 1-like	Glycine max	KOG2064	Poly(ADP-ribose) glycohydrolase	Signal transduction mechanisms
comp22661_c0_seq1	353	52	10.7672	0	0	6.41612	1.09231e-12	5.42981e-12	UP	ref|XP_003627214.1|		1e-22	Midasin	Medicago truncatula
comp22639_c0_seq1	343	52	11.0811	0	0	6.41612	1.09231e-12	5.42981e-12	UP				Hypothetical protein
comp22270_c0_seq1	273	52	13.9224	0	0	6.41612	1.09231e-12	5.42981e-12	UP				Hypothetical protein
comp19780_c1_seq1	347	52	10.9533	0	0	6.41612	1.09231e-12	5.42981e-12	UP	ref|XP_003516931.1|		5e-44	PREDICTED: uncharacterized protein LOC100819920	Glycine max
comp18268_c0_seq1	335	52	11.3457	0	0	6.41612	1.09231e-12	5.42981e-12	UP				Hypothetical protein
comp17673_c0_seq1	253	52	15.023	0	0	6.41612	1.09231e-12	5.42981e-12	UP				Hypothetical protein
comp175387_c0_seq1	1261	52	3.01412	0	0	6.41612	1.09231e-12	5.42981e-12	UP	ref|XP_003520482.1|		e-136	PREDICTED: putative SWI/SNF-related matrix-associated actin-dependent regulator of chromatin subfamily A member 3-like 1-like	Glycine max	KOG1001	Helicase-like transcription factor HLTF/DNA helicase RAD5, DEAD-box superfamily	Transcription, Replication, recombination and repair
comp144964_c0_seq1	1580	52	2.40558	0	0	6.41612	1.09231e-12	5.42981e-12	UP				Hypothetical protein
comp124209_c0_seq1	769	52	4.94254	0	0	6.41612	1.09231e-12	5.42981e-12	UP	ref|XP_003526060.1|		1e-82	PREDICTED: uncharacterized protein LOC100791144	Glycine max	KOG0895	Ubiquitin-conjugating enzyme	Posttranslational modification, protein turnover, chaperones
comp117809_c0_seq1	748	52	5.0813	0	0	6.41612	1.09231e-12	5.42981e-12	UP				Hypothetical protein
comp115236_c0_seq1	985	52	3.85869	0	0	6.41612	1.09231e-12	5.42981e-12	UP				Hypothetical protein
comp101780_c0_seq1	550	52	6.91057	0	0	6.41612	1.09231e-12	5.42981e-12	UP				Hypothetical protein
comp53654_c0_seq1	989	620	45.8214	6	0.540028	6.40684	1.89605e-133	8.93332e-132	UP	ref|XP_003523141.1|		2e-47	PREDICTED: calcium-binding protein CML38-like	Glycine max	KOG0027	Calmodulin and related proteins (EF-Hand superfamily)	Signal transduction mechanisms
comp54192_c0_seq1	335	103	22.4732	1	0.265715	6.40218	1.23553e-23	1.00532e-22	UP				Hypothetical protein
comp34289_c0_seq1	787	206	19.1322	2	0.226212	6.40218	1.3754e-45	2.00412e-44	UP				Hypothetical protein
comp95569_c0_seq1	397	51	9.38972	0	0	6.38811	1.75174e-12	8.59788e-12	UP				Hypothetical protein
comp88845_c0_seq1	600	51	6.21286	0	0	6.38811	1.75174e-12	8.59788e-12	UP				Hypothetical protein
comp84397_c0_seq1	257	51	14.5047	0	0	6.38811	1.75174e-12	8.59788e-12	UP	ref|NP_001235891.1|		4e-26	uncharacterized protein LOC100305729	Glycine max
comp82558_c0_seq1	340	51	10.9639	0	0	6.38811	1.75174e-12	8.59788e-12	UP				Hypothetical protein
comp75432_c0_seq1	229	51	16.2782	0	0	6.38811	1.75174e-12	8.59788e-12	UP				Hypothetical protein
comp67698_c0_seq1	245	51	15.2152	0	0	6.38811	1.75174e-12	8.59788e-12	UP				Hypothetical protein
comp46529_c0_seq1	672	51	5.5472	0	0	6.38811	1.75174e-12	8.59788e-12	UP				Hypothetical protein
comp44185_c2_seq1	1337	51	2.78812	0	0	6.38811	1.75174e-12	8.59788e-12	UP				Hypothetical protein
comp40379_c0_seq1	660	51	5.64806	0	0	6.38811	1.75174e-12	8.59788e-12	UP	ref|XP_003525611.1|		1e-44	PREDICTED: F-box/kelch-repeat protein At3g23880-like	Glycine max
comp39463_c0_seq1	208	51	17.9217	0	0	6.38811	1.75174e-12	8.59788e-12	UP				Hypothetical protein
comp36764_c0_seq1	219	51	17.0215	0	0	6.38811	1.75174e-12	8.59788e-12	UP	gb|ACZ74687.1|		2e-20	CNL-B9	Phaseolus vulgaris
comp35448_c0_seq1	423	51	8.81257	0	0	6.38811	1.75174e-12	8.59788e-12	UP	ref|XP_003627214.1|		3e-15	Midasin	Medicago truncatula
comp28801_c0_seq1	674	51	5.53074	0	0	6.38811	1.75174e-12	8.59788e-12	UP				Hypothetical protein
comp28031_c0_seq1	796	51	4.68306	0	0	6.38811	1.75174e-12	8.59788e-12	UP				Hypothetical protein
comp26061_c1_seq1	478	51	7.79857	0	0	6.38811	1.75174e-12	8.59788e-12	UP				Hypothetical protein
comp25643_c0_seq1	238	51	15.6627	0	0	6.38811	1.75174e-12	8.59788e-12	UP				Hypothetical protein
comp24022_c0_seq1	520	51	7.16869	0	0	6.38811	1.75174e-12	8.59788e-12	UP				Hypothetical protein
comp19685_c0_seq1	1111	102	6.71056	1	0.0801211	6.38811	1.97353e-23	1.59491e-22	UP				Hypothetical protein
comp18289_c0_seq1	231	51	16.1373	0	0	6.38811	1.75174e-12	8.59788e-12	UP				Hypothetical protein
comp13111_c0_seq1	1123	51	3.31943	0	0	6.38811	1.75174e-12	8.59788e-12	UP				Hypothetical protein
comp124786_c0_seq1	1103	51	3.37962	0	0	6.38811	1.75174e-12	8.59788e-12	UP				Hypothetical protein
comp118142_c0_seq1	836	51	4.45899	0	0	6.38811	1.75174e-12	8.59788e-12	UP				Hypothetical protein
comp116884_c0_seq1	563	51	6.62117	0	0	6.38811	1.75174e-12	8.59788e-12	UP				Hypothetical protein
comp107676_c0_seq1	809	51	4.60781	0	0	6.38811	1.75174e-12	8.59788e-12	UP	ref|NP_001237907.1|		4e-68	uncharacterized protein LOC100500427	Glycine max
comp102827_c0_seq1	700	51	5.32531	0	0	6.38811	1.75174e-12	8.59788e-12	UP				Hypothetical protein
comp100882_c0_seq1	419	51	8.8967	0	0	6.38811	1.75174e-12	8.59788e-12	UP	ref|XP_003518409.1|		9e-25	PREDICTED: phosphoinositide phospholipase C 6-like	Glycine max	KOG0169	Phosphoinositide-specific phospholipase C	Signal transduction mechanisms
comp2243_c0_seq1	1798	101	4.10586	1	0.0495075	6.37389	3.15473e-23	2.53347e-22	UP				Hypothetical protein
comp17572_c0_seq1	2688	505	13.732	5	0.165578	6.37389	3.50939e-109	1.30724e-107	UP	ref|XP_003609305.1|		0	Kinase-like protein	Medicago truncatula	KOG1187	Serine/threonine protein kinase	Signal transduction mechanisms
comp19354_c0_seq1	1079	301	20.39	3	0.247492	6.36434	7.32482e-66	1.55374e-64	UP	ref|XP_003550261.1|		5e-22	PREDICTED: uncharacterized protein LOC100817633	Glycine max
comp97569_c0_seq1	448	50	8.15765	0	0	6.35954	2.81377e-12	1.36164e-11	UP	ref|XP_003518498.1|		1e-19	PREDICTED: TMV resistance protein N-like	Glycine max
comp972_c1_seq1	1241	50	2.9449	0	0	6.35954	2.81377e-12	1.36164e-11	UP			e-166	>gb|AAF05723.1|AF191299_1 sucrose binding protein homolog S-64	Glycine max
comp72669_c0_seq1	216	50	16.9196	0	0	6.35954	2.81377e-12	1.36164e-11	UP				Hypothetical protein
comp71144_c0_seq1	280	50	13.0522	0	0	6.35954	2.81377e-12	1.36164e-11	UP				Hypothetical protein
comp68785_c0_seq1	203	50	18.0031	0	0	6.35954	2.81377e-12	1.36164e-11	UP				Hypothetical protein
comp540_c1_seq1	426	50	8.57893	0	0	6.35954	2.81377e-12	1.36164e-11	UP	ref|XP_003538924.1|		2e-14	PREDICTED: ectonucleoside triphosphate diphosphohydrolase 1-like	Glycine max
comp48722_c0_seq1	1297	50	2.81775	0	0	6.35954	2.81377e-12	1.36164e-11	UP				Hypothetical protein
comp42974_c0_seq1	486	50	7.51981	0	0	6.35954	2.81377e-12	1.36164e-11	UP				Hypothetical protein
comp40817_c0_seq1	581	50	6.29023	0	0	6.35954	2.81377e-12	1.36164e-11	UP				Hypothetical protein
comp29725_c1_seq1	877	50	4.16719	0	0	6.35954	2.81377e-12	1.36164e-11	UP				Hypothetical protein
comp28790_c1_seq1	285	100	25.6465	1	0.312332	6.35954	5.04674e-23	4.02247e-22	UP	ref|XP_003517584.1|		1e-46	PREDICTED: ARM REPEAT PROTEIN INTERACTING WITH ABF2-like	Glycine max	KOG4441	Proteins containing BTB/POZ and Kelch domains, involved in regulatory/signal transduction processes	Signal transduction mechanisms, General function prediction only
comp25643_c1_seq1	238	50	15.3556	0	0	6.35954	2.81377e-12	1.36164e-11	UP				Hypothetical protein
comp20400_c0_seq1	346	50	10.5625	0	0	6.35954	2.81377e-12	1.36164e-11	UP	ref|XP_003550028.1|		1e-14	PREDICTED: probable hexaprenyl pyrophosphate synthase, mitochondrial-like	Glycine max
comp20127_c0_seq1	381	50	9.59219	0	0	6.35954	2.81377e-12	1.36164e-11	UP				Hypothetical protein
comp18149_c0_seq1	316	50	11.5653	0	0	6.35954	2.81377e-12	1.36164e-11	UP				Hypothetical protein
comp180618_c0_seq1	1752	50	2.08597	0	0	6.35954	2.81377e-12	1.36164e-11	UP	ref|XP_003555357.1|		1e-30	PREDICTED: uncharacterized protein LOC100813803	Glycine max
comp17990_c0_seq1	246	50	14.8562	0	0	6.35954	2.81377e-12	1.36164e-11	UP	ref|XP_003518852.1|		4e-26	PREDICTED: probable carboxylesterase 13-like isoform 1	Glycine max	KOG1515	Arylacetamide deacetylase	Defense mechanisms
comp17904_c0_seq1	249	50	14.6772	0	0	6.35954	2.81377e-12	1.36164e-11	UP				Hypothetical protein
comp17834_c0_seq1	264	50	13.8433	0	0	6.35954	2.81377e-12	1.36164e-11	UP				Hypothetical protein
comp168104_c0_seq1	1894	50	1.92958	0	0	6.35954	2.81377e-12	1.36164e-11	UP	emb|CAN59884.1|		6e-25	hypothetical protein VITISV_026166	Vitis vinifera
comp152878_c0_seq1	1369	50	2.66956	0	0	6.35954	2.81377e-12	1.36164e-11	UP				Hypothetical protein
comp14136_c0_seq1	600	50	6.09104	0	0	6.35954	2.81377e-12	1.36164e-11	UP	ref|XP_003547433.1|		4e-26	PREDICTED: protein SUPPRESSOR OF npr1-1, CONSTITUTIVE 1-like	Glycine max	KOG4658	Apoptotic ATPase	Signal transduction mechanisms
comp139093_c0_seq1	1043	50	3.50396	0	0	6.35954	2.81377e-12	1.36164e-11	UP				Hypothetical protein
comp1353_c0_seq1	1468	50	2.48953	0	0	6.35954	2.81377e-12	1.36164e-11	UP				Hypothetical protein
comp129013_c0_seq1	1020	50	3.58297	0	0	6.35954	2.81377e-12	1.36164e-11	UP				Hypothetical protein
comp101808_c0_seq1	617	50	5.92322	0	0	6.35954	2.81377e-12	1.36164e-11	UP	ref|XP_002334589.1|		4e-13	predicted protein	Populus trichocarpa	KOG0036	Predicted mitochondrial carrier protein	Nucleotide transport and metabolism
comp100306_c0_seq1	814	50	4.48971	0	0	6.35954	2.81377e-12	1.36164e-11	UP				Hypothetical protein
comp42576_c0_seq1	1285	595	33.8444	6	0.415632	6.34747	2.14451e-128	9.71914e-127	UP	ref|XP_003613758.1|		9e-59	Disease resistance-like protein	Medicago truncatula
comp71742_c0_seq1	309	99	23.418	1	0.288073	6.34504	8.07967e-23	6.40141e-22	UP	ref|XP_003536714.1|		3e-40	PREDICTED: anthocyanin 3'-O-beta-glucosyltransferase-like	Glycine max	KOG1192	UDP-glucuronosyl and UDP-glucosyl transferase	Carbohydrate transport and metabolism, Energy production and conversion
comp46065_c1_seq1	352	99	20.5573	1	0.252882	6.34504	8.07967e-23	6.40141e-22	UP	ref|XP_003531232.1|		3e-57	PREDICTED: DEAD-box ATP-dependent RNA helicase 37-like	Glycine max	KOG0335	ATP-dependent RNA helicase	RNA processing and modification
comp21639_c1_seq1	1135	99	6.37547	1	0.0784269	6.34504	8.07967e-23	6.40141e-22	UP	ref|XP_003535666.1|		e-136	PREDICTED: cysteine-rich receptor-like protein kinase 29-like	Glycine max	KOG1187	Serine/threonine protein kinase	Signal transduction mechanisms
comp19268_c0_seq1	714	297	30.404	3	0.374011	6.34504	4.75016e-65	9.92358e-64	UP				Hypothetical protein
comp43824_c2_seq1	738	492	48.7283	5	0.60308	6.33627	1.51445e-106	5.4558e-105	UP				Hypothetical protein
comp89739_c0_seq1	407	49	8.79984	0	0	6.33039	4.52707e-12	2.15717e-11	UP				Hypothetical protein
comp85160_c0_seq1	293	49	12.2237	0	0	6.33039	4.52707e-12	2.15717e-11	UP				Hypothetical protein
comp83137_c0_seq1	399	49	8.97627	0	0	6.33039	4.52707e-12	2.15717e-11	UP				Hypothetical protein
comp80719_c0_seq1	388	49	9.23076	0	0	6.33039	4.52707e-12	2.15717e-11	UP				Hypothetical protein
comp73599_c0_seq1	222	49	16.133	0	0	6.33039	4.52707e-12	2.15717e-11	UP				Hypothetical protein
comp63462_c0_seq1	262	49	13.67	0	0	6.33039	4.52707e-12	2.15717e-11	UP				Hypothetical protein
comp474_c1_seq1	788	49	4.54509	0	0	6.33039	4.52707e-12	2.15717e-11	UP				Hypothetical protein
comp41160_c0_seq1	243	49	14.7388	0	0	6.33039	4.52707e-12	2.15717e-11	UP				Hypothetical protein
comp35764_c1_seq1	426	49	8.40736	0	0	6.33039	4.52707e-12	2.15717e-11	UP				Hypothetical protein
comp35668_c1_seq1	248	49	14.4417	0	0	6.33039	4.52707e-12	2.15717e-11	UP				Hypothetical protein
comp31229_c0_seq1	332	49	10.7878	0	0	6.33039	4.52707e-12	2.15717e-11	UP				Hypothetical protein
comp29919_c0_seq1	701	49	5.10918	0	0	6.33039	4.52707e-12	2.15717e-11	UP				Hypothetical protein
comp26730_c0_seq1	283	49	12.6556	0	0	6.33039	4.52707e-12	2.15717e-11	UP				Hypothetical protein
comp26150_c0_seq1	242	49	14.7997	0	0	6.33039	4.52707e-12	2.15717e-11	UP				Hypothetical protein
comp25114_c0_seq1	399	49	8.97627	0	0	6.33039	4.52707e-12	2.15717e-11	UP				Hypothetical protein
comp22272_c0_seq1	266	49	13.4644	0	0	6.33039	4.52707e-12	2.15717e-11	UP				Hypothetical protein
comp19440_c0_seq1	418	49	8.56826	0	0	6.33039	4.52707e-12	2.15717e-11	UP				Hypothetical protein
comp172202_c0_seq1	1460	49	2.45311	0	0	6.33039	4.52707e-12	2.15717e-11	UP				Hypothetical protein
comp124078_c0_seq1	1001	49	3.57796	0	0	6.33039	4.52707e-12	2.15717e-11	UP				Hypothetical protein
comp118247_c0_seq1	649	49	5.51854	0	0	6.33039	4.52707e-12	2.15717e-11	UP				Hypothetical protein
comp104298_c0_seq1	394	49	9.09019	0	0	6.33039	4.52707e-12	2.15717e-11	UP				Hypothetical protein
comp102866_c0_seq1	628	49	5.70308	0	0	6.33039	4.52707e-12	2.15717e-11	UP	ref|XP_003527613.1|		3e-35	PREDICTED: uncharacterized protein LOC100814019	Glycine max
comp24489_c0_seq1	1478	391	19.3364	4	0.240905	6.32671	4.29681e-85	1.19301e-83	UP	ref|XP_003549335.1|		e-147	PREDICTED: solute carrier family 25 member 44-like	Glycine max	KOG0765	Predicted mitochondrial carrier protein	Energy production and conversion
comp44698_c3_seq1	294	97	24.1156	1	0.302771	6.3156	2.07573e-22	1.61683e-21	UP				Hypothetical protein
comp18928_c0_seq1	347	97	20.4322	1	0.256526	6.3156	2.07573e-22	1.61683e-21	UP				Hypothetical protein
comp94786_c0_seq1	338	48	10.38	0	0	6.30064	7.29573e-12	3.43027e-11	UP	ref|XP_003524693.1|		1e-42	PREDICTED: protein SHORT-ROOT-like	Glycine max
comp92423_c0_seq1	572	48	6.13364	0	0	6.30064	7.29573e-12	3.43027e-11	UP	ref|XP_002285822.1|		8e-36	PREDICTED: uncharacterized protein LOC100245399	Vitis vinifera
comp90363_c0_seq1	375	48	9.35584	0	0	6.30064	7.29573e-12	3.43027e-11	UP				Hypothetical protein
comp88816_c0_seq1	399	48	8.79308	0	0	6.30064	7.29573e-12	3.43027e-11	UP	ref|XP_003545778.1|		1e-48	PREDICTED: uncharacterized protein LOC100812610	Glycine max
comp85698_c0_seq1	317	48	11.0676	0	0	6.30064	7.29573e-12	3.43027e-11	UP				Hypothetical protein
comp840_c0_seq1	1036	48	3.38653	0	0	6.30064	7.29573e-12	3.43027e-11	UP				Hypothetical protein		KOG1189	Global transcriptional regulator, cell division control protein	Amino acid transport and metabolism
comp83857_c0_seq1	406	48	8.64148	0	0	6.30064	7.29573e-12	3.43027e-11	UP				Hypothetical protein
comp82973_c0_seq1	341	48	10.2887	0	0	6.30064	7.29573e-12	3.43027e-11	UP				Hypothetical protein
comp82758_c0_seq1	218	48	16.0938	0	0	6.30064	7.29573e-12	3.43027e-11	UP	ref|XP_003519023.1|		2e-32	PREDICTED: uncharacterized protein LOC100805907	Glycine max
comp71681_c0_seq1	362	96	19.3837	1	0.245897	6.30064	3.33099e-22	2.5764e-21	UP				Hypothetical protein
comp65986_c0_seq1	209	48	16.7868	0	0	6.30064	7.29573e-12	3.43027e-11	UP				Hypothetical protein
comp64741_c0_seq1	282	48	12.4413	0	0	6.30064	7.29573e-12	3.43027e-11	UP				Hypothetical protein
comp61529_c0_seq1	223	48	15.7329	0	0	6.30064	7.29573e-12	3.43027e-11	UP				Hypothetical protein
comp45833_c0_seq1	284	48	12.3537	0	0	6.30064	7.29573e-12	3.43027e-11	UP				Hypothetical protein
comp34055_c0_seq1	892	48	3.93323	0	0	6.30064	7.29573e-12	3.43027e-11	UP				Hypothetical protein
comp33299_c0_seq1	754	48	4.6531	0	0	6.30064	7.29573e-12	3.43027e-11	UP				Hypothetical protein
comp29001_c0_seq1	479	48	7.32451	0	0	6.30064	7.29573e-12	3.43027e-11	UP	ref|XP_003549824.1|		2e-26	PREDICTED: cytochrome P450 71A1-like	Glycine max	KOG0156	Cytochrome P450 CYP2 subfamily	Secondary metabolites biosynthesis, transport and catabolism
comp28507_c0_seq1	1005	48	3.49099	0	0	6.30064	7.29573e-12	3.43027e-11	UP				Hypothetical protein
comp28320_c1_seq1	464	48	7.56129	0	0	6.30064	7.29573e-12	3.43027e-11	UP				Hypothetical protein
comp27108_c0_seq1	299	48	11.7339	0	0	6.30064	7.29573e-12	3.43027e-11	UP				Hypothetical protein
comp27005_c0_seq1	866	48	4.05132	0	0	6.30064	7.29573e-12	3.43027e-11	UP	gb|ACP30609.1|		5e-20	disease resistance protein	Brassica rapa subsp. pekinensis
comp21854_c0_seq1	446	48	7.86646	0	0	6.30064	7.29573e-12	3.43027e-11	UP				Hypothetical protein
comp21786_c0_seq1	209	48	16.7868	0	0	6.30064	7.29573e-12	3.43027e-11	UP				Hypothetical protein
comp19811_c0_seq1	300	48	11.6948	0	0	6.30064	7.29573e-12	3.43027e-11	UP				Hypothetical protein
comp17922_c0_seq1	510	48	6.8793	0	0	6.30064	7.29573e-12	3.43027e-11	UP				Hypothetical protein
comp16717_c0_seq1	1230	48	2.85239	0	0	6.30064	7.29573e-12	3.43027e-11	UP				Hypothetical protein
comp156023_c0_seq1	1685	48	2.08216	0	0	6.30064	7.29573e-12	3.43027e-11	UP	ref|XP_003625271.1|		2e-97	hypothetical protein MTR_7g093330	Medicago truncatula
comp148792_c0_seq1	1125	48	3.11861	0	0	6.30064	7.29573e-12	3.43027e-11	UP	gb|AFK36701.1|		e-107	unknown	Lotus japonicus	KOG1543	Cysteine proteinase Cathepsin L	Posttranslational modification, protein turnover, chaperones
comp141384_c0_seq1	1767	48	1.98554	0	0	6.30064	7.29573e-12	3.43027e-11	UP				Hypothetical protein
comp1388_c0_seq1	612	48	5.73275	0	0	6.30064	7.29573e-12	3.43027e-11	UP				Hypothetical protein
comp129350_c0_seq1	780	48	4.498	0	0	6.30064	7.29573e-12	3.43027e-11	UP				Hypothetical protein
comp119076_c0_seq1	538	48	6.52127	0	0	6.30064	7.29573e-12	3.43027e-11	UP				Hypothetical protein
comp115960_c0_seq1	710	48	4.94147	0	0	6.30064	7.29573e-12	3.43027e-11	UP				Hypothetical protein
comp112776_c0_seq1	680	48	5.15947	0	0	6.30064	7.29573e-12	3.43027e-11	UP	ref|NP_001236371.1|		2e-48	uncharacterized protein LOC100306532	Glycine max
comp107692_c0_seq1	545	48	6.43751	0	0	6.30064	7.29573e-12	3.43027e-11	UP	ref|XP_003538437.1|		1e-57	PREDICTED: UDP-glycosyltransferase 76F1-like	Glycine max	KOG1192	UDP-glucuronosyl and UDP-glucosyl transferase	Carbohydrate transport and metabolism, Energy production and conversion
comp43169_c3_seq1	849	287	24.7085	3	0.314539	6.29563	5.17646e-63	1.04291e-61	UP				Hypothetical protein
comp22403_c0_seq1	511	191	27.3203	2	0.348394	6.29311	1.54994e-42	2.10763e-41	UP	ref|NP_001242408.1|		4e-78	uncharacterized protein LOC100798341	Glycine max	KOG0022	Alcohol dehydrogenase, class III	Secondary metabolites biosynthesis, transport and catabolism
comp1800_c0_seq1	1185	95	5.85974	1	0.0751178	6.28554	5.34958e-22	4.10323e-21	UP	ref|NP_001241469.1|		e-118	uncharacterized protein LOC100810465	Glycine max	KOG1454	Predicted hydrolase/acyltransferase (alpha/beta hydrolase superfamily)	General function prediction only
comp95667_c0_seq1	434	47	7.91555	0	0	6.27027	1.17776e-11	5.4651e-11	UP				Hypothetical protein
comp93011_c0_seq1	296	47	11.6059	0	0	6.27027	1.17776e-11	5.4651e-11	UP				Hypothetical protein
comp8686_c0_seq1	476	47	7.21712	0	0	6.27027	1.17776e-11	5.4651e-11	UP				Hypothetical protein
comp85110_c0_seq1	281	47	12.2254	0	0	6.27027	1.17776e-11	5.4651e-11	UP				Hypothetical protein
comp84590_c0_seq1	256	47	13.4193	0	0	6.27027	1.17776e-11	5.4651e-11	UP	ref|NP_001239949.1|		7e-31	uncharacterized protein LOC100810554	Glycine max
comp69518_c0_seq1	205	47	16.7578	0	0	6.27027	1.17776e-11	5.4651e-11	UP				Hypothetical protein
comp66373_c0_seq1	510	94	13.472	1	0.174538	6.27027	8.59833e-22	6.54382e-21	UP				Hypothetical protein
comp60748_c0_seq1	272	47	12.63	0	0	6.27027	1.17776e-11	5.4651e-11	UP				Hypothetical protein
comp5123_c0_seq1	872	47	3.93962	0	0	6.27027	1.17776e-11	5.4651e-11	UP	ref|XP_003539036.1|		1e-64	PREDICTED: B3 domain-containing protein At5g60130-like	Glycine max
comp51176_c0_seq1	280	188	49.0764	2	0.635818	6.27027	6.38471e-42	8.55226e-41	UP				Hypothetical protein
comp48381_c0_seq1	254	47	13.525	0	0	6.27027	1.17776e-11	5.4651e-11	UP				Hypothetical protein
comp46273_c3_seq1	231	47	14.8716	0	0	6.27027	1.17776e-11	5.4651e-11	UP				Hypothetical protein
comp44118_c2_seq1	987	94	6.96119	1	0.090187	6.27027	8.59833e-22	6.54382e-21	UP	ref|XP_003517455.1|		1e-73	PREDICTED: dehydration-responsive element-binding protein 1F-like isoform 1	Glycine max
comp43297_c0_seq1	312	47	11.0107	0	0	6.27027	1.17776e-11	5.4651e-11	UP				Hypothetical protein
comp38080_c1_seq1	710	47	4.83852	0	0	6.27027	1.17776e-11	5.4651e-11	UP				Hypothetical protein
comp37858_c0_seq1	1314	47	2.61442	0	0	6.27027	1.17776e-11	5.4651e-11	UP	emb|CAN67571.1|		3e-41	hypothetical protein VITISV_036869	Vitis vinifera
comp37176_c0_seq1	978	47	3.51263	0	0	6.27027	1.17776e-11	5.4651e-11	UP	ref|XP_003518800.1|		7e-85	PREDICTED: lectin-like	Glycine max
comp35956_c0_seq1	326	47	10.5379	0	0	6.27027	1.17776e-11	5.4651e-11	UP				Hypothetical protein
comp34642_c1_seq1	452	47	7.60033	0	0	6.27027	1.17776e-11	5.4651e-11	UP	ref|XP_003534960.1|		3e-27	PREDICTED: 21 kDa protein-like	Glycine max
comp32764_c0_seq1	406	47	8.46145	0	0	6.27027	1.17776e-11	5.4651e-11	UP	ref|XP_003534217.1|		3e-35	PREDICTED: ninja-family protein mc410-like	Glycine max
comp26344_c0_seq1	436	94	15.7585	1	0.204162	6.27027	8.59833e-22	6.54382e-21	UP				Hypothetical protein
comp25723_c0_seq1	550	47	6.24609	0	0	6.27027	1.17776e-11	5.4651e-11	UP				Hypothetical protein
comp25475_c0_seq1	238	47	14.4342	0	0	6.27027	1.17776e-11	5.4651e-11	UP				Hypothetical protein
comp24376_c0_seq1	1471	47	2.33538	0	0	6.27027	1.17776e-11	5.4651e-11	UP				Hypothetical protein
comp24142_c0_seq1	650	47	5.28515	0	0	6.27027	1.17776e-11	5.4651e-11	UP	ref|XP_003522378.1|		6e-76	PREDICTED: chorismate mutase, chloroplastic-like	Glycine max	KOG0795	Chorismate mutase	Amino acid transport and metabolism
comp24005_c0_seq1	271	47	12.6766	0	0	6.27027	1.17776e-11	5.4651e-11	UP				Hypothetical protein
comp22362_c0_seq1	413	47	8.31803	0	0	6.27027	1.17776e-11	5.4651e-11	UP				Hypothetical protein
comp21456_c0_seq1	240	47	14.314	0	0	6.27027	1.17776e-11	5.4651e-11	UP				Hypothetical protein
comp20635_c0_seq1	355	47	9.67704	0	0	6.27027	1.17776e-11	5.4651e-11	UP	ref|XP_003532792.1|		9e-36	PREDICTED: G-type lectin S-receptor-like serine/threonine-protein kinase At1g67520-like	Glycine max
comp17594_c0_seq1	257	47	13.3671	0	0	6.27027	1.17776e-11	5.4651e-11	UP				Hypothetical protein
comp17564_c1_seq1	371	47	9.2597	0	0	6.27027	1.17776e-11	5.4651e-11	UP				Hypothetical protein
comp173153_c0_seq1	1766	47	1.94527	0	0	6.27027	1.17776e-11	5.4651e-11	UP				Hypothetical protein
comp155244_c0_seq1	1260	47	2.72647	0	0	6.27027	1.17776e-11	5.4651e-11	UP				Hypothetical protein
comp154790_c0_seq1	1207	47	2.84619	0	0	6.27027	1.17776e-11	5.4651e-11	UP	ref|XP_003547059.1|		1e-75	PREDICTED: uncharacterized protein LOC100805306	Glycine max
comp133224_c0_seq1	1171	47	2.93369	0	0	6.27027	1.17776e-11	5.4651e-11	UP				Hypothetical protein
comp130545_c0_seq1	1104	47	3.11173	0	0	6.27027	1.17776e-11	5.4651e-11	UP	ref|NP_001236461.1|		3e-93	uncharacterized protein LOC100306027	Glycine max	KOG1700	Regulatory protein MLP and related LIM proteins	Signal transduction mechanisms, Cytoskeleton
comp128945_c0_seq1	855	47	4.01795	0	0	6.27027	1.17776e-11	5.4651e-11	UP				Hypothetical protein
comp119444_c0_seq1	642	47	5.35101	0	0	6.27027	1.17776e-11	5.4651e-11	UP				Hypothetical protein
comp113741_c0_seq1	792	47	4.33756	0	0	6.27027	1.17776e-11	5.4651e-11	UP				Hypothetical protein
comp110771_c0_seq1	1323	94	5.19327	1	0.0672824	6.27027	8.59833e-22	6.54382e-21	UP				Hypothetical protein
comp108096_c0_seq1	534	47	6.43324	0	0	6.27027	1.17776e-11	5.4651e-11	UP				Hypothetical protein
comp107528_c0_seq1	626	47	5.48778	0	0	6.27027	1.17776e-11	5.4651e-11	UP				Hypothetical protein
comp104847_c0_seq1	804	47	4.27282	0	0	6.27027	1.17776e-11	5.4651e-11	UP	ref|XP_003551648.1|		1e-27	PREDICTED: BON1-associated protein 2-like	Glycine max
comp103202_c0_seq1	563	47	6.10186	0	0	6.27027	1.17776e-11	5.4651e-11	UP				Hypothetical protein
comp91181_c0_seq1	790	93	8.60456	1	0.112677	6.25484	1.38312e-21	1.0424e-20	UP				Hypothetical protein
comp87341_c0_seq1	844	93	8.05403	1	0.105467	6.25484	1.38312e-21	1.0424e-20	UP	ref|XP_003551721.1|		1e-45	PREDICTED: xylosyltransferase 1-like	Glycine max	KOG0799	Branching enzyme	Carbohydrate transport and metabolism
comp65755_c0_seq1	290	93	23.44	1	0.306947	6.25484	1.38312e-21	1.0424e-20	UP	ref|NP_001241442.1|		8e-19	uncharacterized protein LOC100799195	Glycine max
comp56512_c0_seq1	309	93	21.9987	1	0.288073	6.25484	1.38312e-21	1.0424e-20	UP				Hypothetical protein
comp26297_c0_seq1	3993	278	5.08884	3	0.066878	6.24966	3.60603e-61	7.01924e-60	UP				Hypothetical protein
comp999_c0_seq1	671	46	5.01081	0	0	6.23924	1.90454e-11	8.75781e-11	UP				Hypothetical protein
comp95123_c0_seq1	467	46	7.19969	0	0	6.23924	1.90454e-11	8.75781e-11	UP	ref|XP_003556164.1|		6e-20	PREDICTED: protein GIGANTEA-like isoform 1	Glycine max
comp94836_c0_seq1	327	46	10.2821	0	0	6.23924	1.90454e-11	8.75781e-11	UP	ref|XP_002517130.1|		1e-17	conserved hypothetical protein	Ricinus communis
comp82388_c0_seq1	310	46	10.846	0	0	6.23924	1.90454e-11	8.75781e-11	UP				Hypothetical protein
comp8004_c0_seq1	1062	46	3.16597	0	0	6.23924	1.90454e-11	8.75781e-11	UP				Hypothetical protein
comp7766_c0_seq1	626	46	5.37102	0	0	6.23924	1.90454e-11	8.75781e-11	UP	ref|XP_003534657.1|		9e-35	PREDICTED: non-specific lipid-transfer protein 3-like isoform 1	Glycine max
comp71912_c0_seq1	365	46	9.21166	0	0	6.23924	1.90454e-11	8.75781e-11	UP				Hypothetical protein
comp66521_c0_seq1	240	46	14.0094	0	0	6.23924	1.90454e-11	8.75781e-11	UP				Hypothetical protein
comp48670_c0_seq1	235	46	14.3075	0	0	6.23924	1.90454e-11	8.75781e-11	UP				Hypothetical protein
comp46065_c0_seq1	268	46	12.5457	0	0	6.23924	1.90454e-11	8.75781e-11	UP				Hypothetical protein		KOG0335	ATP-dependent RNA helicase	RNA processing and modification
comp44443_c0_seq1	1139	46	2.95194	0	0	6.23924	1.90454e-11	8.75781e-11	UP				Hypothetical protein
comp41306_c0_seq1	220	46	15.283	0	0	6.23924	1.90454e-11	8.75781e-11	UP				Hypothetical protein
comp38494_c0_seq1	760	46	4.42402	0	0	6.23924	1.90454e-11	8.75781e-11	UP	emb|CAN73484.1|		1e-48	hypothetical protein VITISV_029448	Vitis vinifera
comp32125_c0_seq1	463	92	14.5238	1	0.192256	6.23924	2.22669e-21	1.66544e-20	UP				Hypothetical protein
comp31404_c1_seq1	472	46	7.12342	0	0	6.23924	1.90454e-11	8.75781e-11	UP				Hypothetical protein
comp27705_c0_seq1	213	46	15.7852	0	0	6.23924	1.90454e-11	8.75781e-11	UP	ref|XP_003543139.1|		9e-15	PREDICTED: probable ubiquitin-like-specific protease 2B-like	Glycine max	KOG0779	Protease, Ulp1 family	Posttranslational modification, protein turnover, chaperones
comp22555_c0_seq1	460	46	7.30925	0	0	6.23924	1.90454e-11	8.75781e-11	UP				Hypothetical protein
comp21911_c0_seq1	969	92	6.93964	1	0.0918623	6.23924	2.22669e-21	1.66544e-20	UP	ref|XP_003531750.1|		4e-21	PREDICTED: uncharacterized protein LOC100807447	Glycine max
comp20664_c0_seq1	264	46	12.7358	0	0	6.23924	1.90454e-11	8.75781e-11	UP				Hypothetical protein
comp20115_c0_seq1	212	46	15.8597	0	0	6.23924	1.90454e-11	8.75781e-11	UP				Hypothetical protein
comp19289_c0_seq1	255	46	13.1853	0	0	6.23924	1.90454e-11	8.75781e-11	UP				Hypothetical protein
comp163977_c0_seq1	1504	46	2.23554	0	0	6.23924	1.90454e-11	8.75781e-11	UP				Hypothetical protein
comp147430_c0_seq1	977	46	3.44141	0	0	6.23924	1.90454e-11	8.75781e-11	UP	ref|XP_003540913.1|		e-120	PREDICTED: uncharacterized protein LOC100815222	Glycine max
comp140319_c0_seq1	879	46	3.82509	0	0	6.23924	1.90454e-11	8.75781e-11	UP				Hypothetical protein
comp121740_c0_seq1	778	46	4.32167	0	0	6.23924	1.90454e-11	8.75781e-11	UP				Hypothetical protein
comp121597_c0_seq1	933	46	3.6037	0	0	6.23924	1.90454e-11	8.75781e-11	UP				Hypothetical protein
comp47970_c0_seq1	5164	367	5.19461	4	0.0689501	6.23532	3.45832e-80	9.00782e-79	UP	emb|CAN71267.1|		0	hypothetical protein VITISV_017889	Vitis vinifera	KOG4400	E3 ubiquitin ligase interacting with arginine methyltransferase	Posttranslational modification, protein turnover, chaperones
comp29108_c0_seq1	618	91	10.7628	1	0.144037	6.22348	3.58771e-21	2.66708e-20	UP	ref|XP_003543504.1|		3e-29	PREDICTED: cold-inducible RNA-binding protein-like	Glycine max	KOG0127	Nucleolar protein fibrillarin NOP77 (RRM superfamily)	RNA processing and modification
comp24525_c0_seq1	557	91	11.9415	1	0.159811	6.22348	3.58771e-21	2.66708e-20	UP				Hypothetical protein
comp18067_c0_seq1	637	91	10.4418	1	0.13974	6.22348	3.58771e-21	2.66708e-20	UP				Hypothetical protein
comp98220_c0_seq1	389	45	8.45543	0	0	6.20754	3.08525e-11	1.39744e-10	UP	gb|ACU21280.1|		4e-19	unknown	Glycine max	KOG4757	Predicted telomere binding protein	General function prediction only
comp98094_c0_seq1	682	45	4.82282	0	0	6.20754	3.08525e-11	1.39744e-10	UP				Hypothetical protein		KOG0566	Inositol-1,4,5-triphosphate 5-phosphatase (synaptojanin), INP51/INP52/INP53 family	Intracellular trafficking, secretion, and vesicular transport
comp85896_c0_seq1	234	45	14.0563	0	0	6.20754	3.08525e-11	1.39744e-10	UP	ref|XP_003537186.1|		1e-32	PREDICTED: cytochrome P450 93A1-like, partial	Glycine max	KOG0156	Cytochrome P450 CYP2 subfamily	Secondary metabolites biosynthesis, transport and catabolism
comp85584_c0_seq1	364	45	9.03616	0	0	6.20754	3.08525e-11	1.39744e-10	UP	ref|XP_003521213.1|		1e-23	PREDICTED: uncharacterized protein LOC100779006	Glycine max
comp83697_c0_seq1	338	45	9.73125	0	0	6.20754	3.08525e-11	1.39744e-10	UP				Hypothetical protein
comp7970_c0_seq1	516	45	6.37435	0	0	6.20754	3.08525e-11	1.39744e-10	UP				Hypothetical protein
comp70134_c0_seq1	268	45	12.273	0	0	6.20754	3.08525e-11	1.39744e-10	UP				Hypothetical protein
comp67248_c0_seq1	244	45	13.4802	0	0	6.20754	3.08525e-11	1.39744e-10	UP				Hypothetical protein
comp64564_c0_seq1	289	45	11.3812	0	0	6.20754	3.08525e-11	1.39744e-10	UP				Hypothetical protein
comp64447_c0_seq1	703	45	4.67875	0	0	6.20754	3.08525e-11	1.39744e-10	UP				Hypothetical protein
comp63895_c0_seq1	275	45	11.9606	0	0	6.20754	3.08525e-11	1.39744e-10	UP				Hypothetical protein
comp61251_c0_seq1	207	45	15.8897	0	0	6.20754	3.08525e-11	1.39744e-10	UP				Hypothetical protein
comp60216_c0_seq1	300	45	10.9639	0	0	6.20754	3.08525e-11	1.39744e-10	UP				Hypothetical protein
comp47865_c3_seq1	210	45	15.6627	0	0	6.20754	3.08525e-11	1.39744e-10	UP				Hypothetical protein
comp44523_c2_seq1	290	45	11.3419	0	0	6.20754	3.08525e-11	1.39744e-10	UP				Hypothetical protein
comp40605_c1_seq1	238	45	13.82	0	0	6.20754	3.08525e-11	1.39744e-10	UP				Hypothetical protein
comp35761_c0_seq1	662	45	4.96852	0	0	6.20754	3.08525e-11	1.39744e-10	UP	ref|XP_003630084.1|		7e-54	RING finger family protein	Medicago truncatula	KOG4628	Predicted E3 ubiquitin ligase	Posttranslational modification, protein turnover, chaperones
comp33589_c0_seq1	995	45	3.30569	0	0	6.20754	3.08525e-11	1.39744e-10	UP				Hypothetical protein
comp31110_c1_seq1	316	45	10.4087	0	0	6.20754	3.08525e-11	1.39744e-10	UP				Hypothetical protein
comp28203_c0_seq1	700	45	4.6988	0	0	6.20754	3.08525e-11	1.39744e-10	UP				Hypothetical protein
comp27782_c0_seq1	682	45	4.82282	0	0	6.20754	3.08525e-11	1.39744e-10	UP	ref|XP_003532545.1|		3e-57	PREDICTED: uncharacterized protein LOC100800003	Glycine max	KOG4757	Predicted telomere binding protein	General function prediction only
comp26814_c0_seq1	870	45	3.78065	0	0	6.20754	3.08525e-11	1.39744e-10	UP				Hypothetical protein
comp26221_c0_seq1	294	45	11.1876	0	0	6.20754	3.08525e-11	1.39744e-10	UP				Hypothetical protein
comp23111_c0_seq1	654	45	5.0293	0	0	6.20754	3.08525e-11	1.39744e-10	UP				Hypothetical protein
comp20123_c0_seq1	491	45	6.69891	0	0	6.20754	3.08525e-11	1.39744e-10	UP				Hypothetical protein
comp18045_c0_seq1	272	45	12.0925	0	0	6.20754	3.08525e-11	1.39744e-10	UP				Hypothetical protein
comp17971_c0_seq1	203	45	16.2028	0	0	6.20754	3.08525e-11	1.39744e-10	UP				Hypothetical protein
comp17514_c0_seq1	321	45	10.2466	0	0	6.20754	3.08525e-11	1.39744e-10	UP				Hypothetical protein
comp1735_c0_seq1	1254	45	2.62294	0	0	6.20754	3.08525e-11	1.39744e-10	UP				Hypothetical protein
comp16808_c0_seq1	1007	45	3.2663	0	0	6.20754	3.08525e-11	1.39744e-10	UP	gb|AFK46053.1|		2e-26	unknown	Medicago truncatula
comp16296_c0_seq1	1052	45	3.12658	0	0	6.20754	3.08525e-11	1.39744e-10	UP				Hypothetical protein
comp125755_c0_seq1	737	45	4.46291	0	0	6.20754	3.08525e-11	1.39744e-10	UP				Hypothetical protein
comp114197_c0_seq1	710	45	4.63262	0	0	6.20754	3.08525e-11	1.39744e-10	UP	ref|NP_001239960.1|		3e-32	uncharacterized protein LOC100785211	Glycine max	KOG4315	G-patch nucleic acid binding protein	General function prediction only
comp109886_c0_seq1	933	45	3.52536	0	0	6.20754	3.08525e-11	1.39744e-10	UP				Hypothetical protein
comp107642_c0_seq1	706	45	4.65887	0	0	6.20754	3.08525e-11	1.39744e-10	UP				Hypothetical protein
comp106147_c0_seq1	557	45	5.90514	0	0	6.20754	3.08525e-11	1.39744e-10	UP	gb|AFJ39285.1|		8e-31	replication enhancer protein	Tomato leaf curl Bangladesh virus-[India:Udaipur:Gaillardia:2009
comp100598_c0_seq1	855	45	3.84697	0	0	6.20754	3.08525e-11	1.39744e-10	UP				Hypothetical protein
comp41695_c1_seq1	520	360	50.6025	4	0.684727	6.20754	9.52306e-79	2.43632e-77	UP	ref|XP_003523075.1|		8e-14	PREDICTED: CASP-like protein At2g36330-like	Glycine max
comp40269_c2_seq1	1816	2328	93.7001	26	1.27444	6.20012	0	0	UP	ref|XP_003557042.1|		e-123	PREDICTED: 8-hydroxyquercetin 8-O-methyltransferase-like	Glycine max	KOG3178	Hydroxyindole-O-methyltransferase and related SAM-dependent methyltransferases	General function prediction only
comp64350_c0_seq1	643	89	10.117	1	0.138436	6.19142	9.33718e-21	6.80847e-20	UP				Hypothetical protein
comp18504_c0_seq1	423	178	30.7576	2	0.420873	6.19142	7.33964e-40	9.36435e-39	UP				Hypothetical protein
comp52204_c0_seq1	824	793	70.3427	9	0.972247	6.17693	3.12362e-171	1.98166e-169	UP	ref|XP_003542750.1|		9e-76	PREDICTED: probable calcium-binding protein CML29-like	Glycine max	KOG0027	Calmodulin and related proteins (EF-Hand superfamily)	Signal transduction mechanisms
comp98369_c0_seq1	548	44	5.86874	0	0	6.17511	5.00689e-11	2.23238e-10	UP				Hypothetical protein
comp96044_c0_seq1	494	44	6.51026	0	0	6.17511	5.00689e-11	2.23238e-10	UP				Hypothetical protein
comp92876_c0_seq1	332	44	9.68696	0	0	6.17511	5.00689e-11	2.23238e-10	UP				Hypothetical protein
comp87178_c0_seq1	266	44	12.0905	0	0	6.17511	5.00689e-11	2.23238e-10	UP				Hypothetical protein
comp83774_c0_seq1	367	44	8.76314	0	0	6.17511	5.00689e-11	2.23238e-10	UP				Hypothetical protein
comp81347_c0_seq1	233	44	13.8029	0	0	6.17511	5.00689e-11	2.23238e-10	UP				Hypothetical protein
comp76074_c0_seq1	378	44	8.50812	0	0	6.17511	5.00689e-11	2.23238e-10	UP				Hypothetical protein
comp72776_c0_seq1	226	44	14.2304	0	0	6.17511	5.00689e-11	2.23238e-10	UP				Hypothetical protein
comp71290_c0_seq1	287	44	11.2058	0	0	6.17511	5.00689e-11	2.23238e-10	UP				Hypothetical protein
comp63147_c0_seq1	211	44	15.242	0	0	6.17511	5.00689e-11	2.23238e-10	UP				Hypothetical protein
comp55507_c0_seq1	222	44	14.4868	0	0	6.17511	5.00689e-11	2.23238e-10	UP				Hypothetical protein
comp49006_c0_seq1	496	44	6.48401	0	0	6.17511	5.00689e-11	2.23238e-10	UP				Hypothetical protein
comp48377_c4_seq1	1006	44	3.19689	0	0	6.17511	5.00689e-11	2.23238e-10	UP				Hypothetical protein
comp48238_c3_seq1	923	44	3.48437	0	0	6.17511	5.00689e-11	2.23238e-10	UP				Hypothetical protein
comp43991_c2_seq1	303	44	10.6141	0	0	6.17511	5.00689e-11	2.23238e-10	UP				Hypothetical protein
comp39119_c0_seq1	261	44	12.3221	0	0	6.17511	5.00689e-11	2.23238e-10	UP				Hypothetical protein
comp39018_c0_seq1	224	44	14.3575	0	0	6.17511	5.00689e-11	2.23238e-10	UP				Hypothetical protein
comp38493_c0_seq1	435	44	7.39327	0	0	6.17511	5.00689e-11	2.23238e-10	UP				Hypothetical protein
comp36746_c0_seq1	648	44	4.96307	0	0	6.17511	5.00689e-11	2.23238e-10	UP				Hypothetical protein
comp34194_c1_seq1	1461	44	2.20128	0	0	6.17511	5.00689e-11	2.23238e-10	UP	ref|XP_003599867.1|		3e-21	hypothetical protein MTR_3g048220	Medicago truncatula
comp34097_c0_seq1	318	44	10.1134	0	0	6.17511	5.00689e-11	2.23238e-10	UP				Hypothetical protein
comp33158_c0_seq1	893	44	3.60142	0	0	6.17511	5.00689e-11	2.23238e-10	UP				Hypothetical protein
comp31292_c0_seq1	911	44	3.53026	0	0	6.17511	5.00689e-11	2.23238e-10	UP				Hypothetical protein
comp29992_c0_seq1	410	44	7.84408	0	0	6.17511	5.00689e-11	2.23238e-10	UP				Hypothetical protein
comp29869_c0_seq1	276	44	11.6524	0	0	6.17511	5.00689e-11	2.23238e-10	UP	ref|XP_003597679.1|		6e-16	hypothetical protein MTR_2g100930	Medicago truncatula
comp27284_c0_seq1	224	44	14.3575	0	0	6.17511	5.00689e-11	2.23238e-10	UP				Hypothetical protein
comp27282_c0_seq1	1200	44	2.68006	0	0	6.17511	5.00689e-11	2.23238e-10	UP	ref|XP_003522635.1|		e-113	PREDICTED: gibberellin 3-beta-dioxygenase 3-like	Glycine max	KOG0143	Iron/ascorbate family oxidoreductases	Secondary metabolites biosynthesis, transport and catabolism, General function prediction only
comp26933_c0_seq1	516	44	6.2327	0	0	6.17511	5.00689e-11	2.23238e-10	UP				Hypothetical protein
comp24831_c0_seq1	241	44	13.3447	0	0	6.17511	5.00689e-11	2.23238e-10	UP				Hypothetical protein
comp23774_c0_seq1	736	44	4.36966	0	0	6.17511	5.00689e-11	2.23238e-10	UP				Hypothetical protein
comp23346_c0_seq1	373	44	8.62217	0	0	6.17511	5.00689e-11	2.23238e-10	UP				Hypothetical protein
comp23047_c0_seq1	945	176	13.613	2	0.188391	6.17511	1.90492e-39	2.40462e-38	UP	ref|XP_003550441.1|		5e-51	PREDICTED: uncharacterized protein LOC100781648 isoform 1	Glycine max	KOG3426	NADH:ubiquinone oxidoreductase, NDUFA6/B14 subunit	Energy production and conversion
comp20203_c0_seq1	239	44	13.4564	0	0	6.17511	5.00689e-11	2.23238e-10	UP	ref|XP_003528519.1|		1e-19	PREDICTED: filament-like plant protein 7-like	Glycine max
comp19540_c0_seq1	417	44	7.7124	0	0	6.17511	5.00689e-11	2.23238e-10	UP				Hypothetical protein
comp19057_c0_seq1	208	44	15.4619	0	0	6.17511	5.00689e-11	2.23238e-10	UP				Hypothetical protein
comp18908_c0_seq1	253	44	12.7117	0	0	6.17511	5.00689e-11	2.23238e-10	UP				Hypothetical protein
comp18204_c0_seq1	246	44	13.0735	0	0	6.17511	5.00689e-11	2.23238e-10	UP				Hypothetical protein
comp17177_c0_seq1	1245	44	2.58319	0	0	6.17511	5.00689e-11	2.23238e-10	UP				Hypothetical protein
comp167181_c0_seq1	1415	44	2.27284	0	0	6.17511	5.00689e-11	2.23238e-10	UP				Hypothetical protein
comp127624_c0_seq1	809	44	3.97537	0	0	6.17511	5.00689e-11	2.23238e-10	UP				Hypothetical protein
comp119394_c0_seq1	1239	44	2.5957	0	0	6.17511	5.00689e-11	2.23238e-10	UP				Hypothetical protein
comp116023_c0_seq1	805	44	3.99512	0	0	6.17511	5.00689e-11	2.23238e-10	UP				Hypothetical protein
comp115273_c0_seq1	518	44	6.20863	0	0	6.17511	5.00689e-11	2.23238e-10	UP	ref|XP_003520764.1|		1e-83	PREDICTED: momilactone A synthase-like	Glycine max	KOG0725	Reductases with broad range of substrate specificities	General function prediction only
comp112899_c0_seq1	533	44	6.0339	0	0	6.17511	5.00689e-11	2.23238e-10	UP				Hypothetical protein
comp110031_c0_seq1	448	44	7.17873	0	0	6.17511	5.00689e-11	2.23238e-10	UP				Hypothetical protein
comp108731_c0_seq1	439	44	7.3259	0	0	6.17511	5.00689e-11	2.23238e-10	UP				Hypothetical protein
comp106307_c0_seq1	677	44	4.75047	0	0	6.17511	5.00689e-11	2.23238e-10	UP				Hypothetical protein
comp105178_c0_seq1	572	44	5.6225	0	0	6.17511	5.00689e-11	2.23238e-10	UP				Hypothetical protein
comp30431_c0_seq1	1197	263	16.0596	3	0.223094	6.16964	4.4574e-58	8.24183e-57	UP				Hypothetical protein
comp36240_c0_seq1	1922	694	26.3924	8	0.370508	6.15447	3.494e-150	1.90648e-148	UP	ref|XP_003553341.1|		e-131	PREDICTED: ankyrin-2-like	Glycine max	KOG4177	Ankyrin	Cell wall/membrane/envelope biogenesis
comp95716_c0_seq1	375	43	8.38128	0	0	6.14195	8.14028e-11	3.57836e-10	UP				Hypothetical protein
comp92394_c0_seq1	375	43	8.38128	0	0	6.14195	8.14028e-11	3.57836e-10	UP	ref|XP_003527285.1|		2e-16	PREDICTED: uncharacterized protein LOC100818267	Glycine max
comp85866_c0_seq1	249	43	12.6224	0	0	6.14195	8.14028e-11	3.57836e-10	UP	ref|XP_003534968.1|		2e-36	PREDICTED: polyphosphoinositide phosphatase-like	Glycine max
comp85673_c0_seq1	271	43	11.5977	0	0	6.14195	8.14028e-11	3.57836e-10	UP	ref|XP_003550206.1|		1e-25	PREDICTED: acidic mammalian chitinase-like	Glycine max
comp82794_c0_seq1	397	43	7.91682	0	0	6.14195	8.14028e-11	3.57836e-10	UP				Hypothetical protein
comp82707_c0_seq1	266	43	11.8157	0	0	6.14195	8.14028e-11	3.57836e-10	UP				Hypothetical protein
comp8234_c0_seq1	1144	43	2.74736	0	0	6.14195	8.14028e-11	3.57836e-10	UP				Hypothetical protein
comp76758_c0_seq1	272	43	11.5551	0	0	6.14195	8.14028e-11	3.57836e-10	UP				Hypothetical protein
comp71845_c0_seq1	227	43	13.8457	0	0	6.14195	8.14028e-11	3.57836e-10	UP				Hypothetical protein
comp70133_c0_seq1	579	43	5.42829	0	0	6.14195	8.14028e-11	3.57836e-10	UP				Hypothetical protein
comp70068_c0_seq1	263	43	11.9505	0	0	6.14195	8.14028e-11	3.57836e-10	UP				Hypothetical protein
comp65998_c0_seq1	206	43	15.2572	0	0	6.14195	8.14028e-11	3.57836e-10	UP				Hypothetical protein
comp65746_c0_seq1	215	43	14.6185	0	0	6.14195	8.14028e-11	3.57836e-10	UP				Hypothetical protein
comp579_c0_seq1	710	43	4.42673	0	0	6.14195	8.14028e-11	3.57836e-10	UP				Hypothetical protein
comp560_c0_seq1	1002	43	3.1367	0	0	6.14195	8.14028e-11	3.57836e-10	UP				Hypothetical protein
comp49132_c1_seq1	669	43	4.69802	0	0	6.14195	8.14028e-11	3.57836e-10	UP				Hypothetical protein
comp48872_c4_seq1	564	43	5.57266	0	0	6.14195	8.14028e-11	3.57836e-10	UP	ref|XP_003518498.1|		9e-41	PREDICTED: TMV resistance protein N-like	Glycine max
comp48609_c1_seq1	453	43	6.93814	0	0	6.14195	8.14028e-11	3.57836e-10	UP				Hypothetical protein
comp46693_c1_seq1	784	43	4.0089	0	0	6.14195	8.14028e-11	3.57836e-10	UP				Hypothetical protein
comp46652_c3_seq1	1595	43	1.97052	0	0	6.14195	8.14028e-11	3.57836e-10	UP	emb|CAB75932.1|		0	putative protein	Arabidopsis thaliana
comp44187_c0_seq1	248	43	12.6733	0	0	6.14195	8.14028e-11	3.57836e-10	UP				Hypothetical protein
comp41590_c0_seq1	766	43	4.1031	0	0	6.14195	8.14028e-11	3.57836e-10	UP				Hypothetical protein
comp3829_c0_seq1	1124	43	2.79624	0	0	6.14195	8.14028e-11	3.57836e-10	UP	ref|XP_003517586.1|		e-114	PREDICTED: probable carboxylesterase 2-like	Glycine max	KOG1515	Arylacetamide deacetylase	Defense mechanisms
comp37334_c0_seq1	300	43	10.4766	0	0	6.14195	8.14028e-11	3.57836e-10	UP	emb|CAN61630.1|		4e-32	hypothetical protein VITISV_003191	Vitis vinifera
comp33011_c0_seq1	922	43	3.40887	0	0	6.14195	8.14028e-11	3.57836e-10	UP	ref|XP_003604780.1|		2e-15	TdcA1-ORF1-ORF2 protein	Medicago truncatula
comp32681_c0_seq1	1439	86	4.36828	1	0.0618586	6.14195	3.94523e-20	2.81376e-19	UP	ref|XP_003527192.1|		1e-10	PREDICTED: thylakoid lumenal 16.5 kDa protein, chloroplastic-like isoform 1	Glycine max
comp29247_c1_seq1	955	43	3.29108	0	0	6.14195	8.14028e-11	3.57836e-10	UP				Hypothetical protein
comp23584_c0_seq1	1024	43	3.06931	0	0	6.14195	8.14028e-11	3.57836e-10	UP	gb|ABN06064.1|		2e-50	RNA-directed DNA polymerase (Reverse transcriptase); Chromo; Zinc finger, CCHC-type; Peptidase aspartic, active site; Polynucleotidyl transferase, Ribonuclease H fold	Medicago truncatula
comp22537_c0_seq1	256	43	12.2773	0	0	6.14195	8.14028e-11	3.57836e-10	UP				Hypothetical protein
comp22384_c0_seq1	292	43	10.7636	0	0	6.14195	8.14028e-11	3.57836e-10	UP				Hypothetical protein
comp22357_c0_seq1	241	43	13.0414	0	0	6.14195	8.14028e-11	3.57836e-10	UP	gb|ACJ86301.1|		6e-17	unknown	Medicago truncatula
comp22024_c1_seq1	365	43	8.6109	0	0	6.14195	8.14028e-11	3.57836e-10	UP	ref|NP_001237821.1|		1e-29	candidate disease-resistance protein	Glycine max
comp17423_c0_seq1	242	43	12.9875	0	0	6.14195	8.14028e-11	3.57836e-10	UP				Hypothetical protein
comp172912_c0_seq1	1401	43	2.24338	0	0	6.14195	8.14028e-11	3.57836e-10	UP				Hypothetical protein
comp152528_c0_seq1	1148	43	2.73779	0	0	6.14195	8.14028e-11	3.57836e-10	UP				Hypothetical protein
comp151584_c0_seq1	1307	43	2.40473	0	0	6.14195	8.14028e-11	3.57836e-10	UP				Hypothetical protein
comp145332_c0_seq1	723	43	4.34713	0	0	6.14195	8.14028e-11	3.57836e-10	UP				Hypothetical protein
comp1372_c0_seq1	573	43	5.48513	0	0	6.14195	8.14028e-11	3.57836e-10	UP				Hypothetical protein
comp125678_c0_seq1	1215	43	2.58681	0	0	6.14195	8.14028e-11	3.57836e-10	UP				Hypothetical protein
comp12123_c0_seq1	849	43	3.70198	0	0	6.14195	8.14028e-11	3.57836e-10	UP				Hypothetical protein
comp44074_c3_seq1	207	85	30.0138	1	0.430022	6.12507	6.3891e-20	4.52216e-19	UP				Hypothetical protein
comp82115_c0_seq1	1433	169	8.62012	2	0.124235	6.11656	5.43528e-38	6.62484e-37	UP	ref|NP_001242136.1|		0	uncharacterized protein LOC100802114 precursor	Glycine max	KOG0513	Ca2+-independent phospholipase A2	Lipid transport and metabolism
comp25096_c0_seq1	571	253	32.386	3	0.467677	6.11371	5.30943e-56	9.46238e-55	UP				Hypothetical protein
comp42731_c0_seq1	958	7752	591.454	92	8.54837	6.11247	0	0	UP	ref|NP_001235384.1|		2e-82	uncharacterized protein LOC100499741	Glycine max	KOG0417	Ubiquitin-protein ligase	Posttranslational modification, protein turnover, chaperones	UBE2D_E, UBC4, UBC5; ubiquitin-conjugating enzyme E2 D/E	Folding, sorting and degradation	K06689	[EC:6.3.2.19]
comp37719_c0_seq1	1270	3622	208.458	43	3.01388	6.11199	0	0	UP	ref|XP_003534031.1|		2e-68	PREDICTED: agglutinin-1-like	Glycine max
comp94960_c0_seq1	476	42	6.44934	0	0	6.108	1.32593e-10	5.74447e-10	UP				Hypothetical protein
comp93488_c0_seq1	353	42	8.69656	0	0	6.108	1.32593e-10	5.74447e-10	UP	gb|ACU22910.1|		6e-31	unknown	Glycine max
comp92572_c0_seq1	268	42	11.4548	0	0	6.108	1.32593e-10	5.74447e-10	UP				Hypothetical protein
comp88322_c0_seq1	398	42	7.71328	0	0	6.108	1.32593e-10	5.74447e-10	UP				Hypothetical protein
comp82972_c0_seq1	327	42	9.38803	0	0	6.108	1.32593e-10	5.74447e-10	UP				Hypothetical protein
comp78698_c0_seq1	222	42	13.8283	0	0	6.108	1.32593e-10	5.74447e-10	UP				Hypothetical protein
comp77788_c0_seq1	235	42	13.0633	0	0	6.108	1.32593e-10	5.74447e-10	UP				Hypothetical protein
comp77654_c0_seq1	233	42	13.1755	0	0	6.108	1.32593e-10	5.74447e-10	UP				Hypothetical protein
comp64664_c0_seq1	214	42	14.3453	0	0	6.108	1.32593e-10	5.74447e-10	UP				Hypothetical protein
comp54524_c0_seq1	730	252	25.2319	3	0.365813	6.108	8.57633e-56	1.52217e-54	UP				Hypothetical protein
comp49078_c2_seq1	335	42	9.16384	0	0	6.108	1.32593e-10	5.74447e-10	UP	ref|XP_003534031.1|		6e-42	PREDICTED: agglutinin-1-like	Glycine max
comp46800_c1_seq1	486	42	6.31664	0	0	6.108	1.32593e-10	5.74447e-10	UP				Hypothetical protein
comp43332_c1_seq1	250	84	24.5591	1	0.356058	6.108	1.03559e-19	7.27203e-19	UP				Hypothetical protein
comp38066_c0_seq1	231	42	13.2895	0	0	6.108	1.32593e-10	5.74447e-10	UP				Hypothetical protein
comp37921_c0_seq1	549	42	5.59178	0	0	6.108	1.32593e-10	5.74447e-10	UP				Hypothetical protein
comp36527_c0_seq1	312	42	9.83938	0	0	6.108	1.32593e-10	5.74447e-10	UP	ref|XP_003612181.1|		1e-18	Vacuolar protein	Medicago truncatula
comp36328_c0_seq1	436	42	7.04102	0	0	6.108	1.32593e-10	5.74447e-10	UP				Hypothetical protein
comp35994_c2_seq1	568	42	5.40473	0	0	6.108	1.32593e-10	5.74447e-10	UP	ref|XP_003625403.1|		5e-51	Pleiotropic drug resistance protein	Medicago truncatula	KOG0065	Pleiotropic drug resistance proteins (PDR1-15), ABC superfamily	Secondary metabolites biosynthesis, transport and catabolism
comp35554_c0_seq1	948	42	3.23828	0	0	6.108	1.32593e-10	5.74447e-10	UP	emb|CAN68682.1|		1e-21	hypothetical protein VITISV_024814	Vitis vinifera
comp34580_c0_seq1	1068	42	2.87442	0	0	6.108	1.32593e-10	5.74447e-10	UP	dbj|BAG72154.1|		5e-79	hypothetical protein	Lotus japonicus
comp34175_c1_seq1	242	42	12.6855	0	0	6.108	1.32593e-10	5.74447e-10	UP	ref|XP_003522923.1|		2e-33	PREDICTED: myristoyl-acyl carrier protein thioesterase, chloroplastic-like	Glycine max
comp30645_c0_seq1	640	42	4.7967	0	0	6.108	1.32593e-10	5.74447e-10	UP				Hypothetical protein
comp30605_c0_seq1	735	42	4.17672	0	0	6.108	1.32593e-10	5.74447e-10	UP				Hypothetical protein
comp27588_c0_seq1	687	42	4.46854	0	0	6.108	1.32593e-10	5.74447e-10	UP				Hypothetical protein
comp27501_c0_seq1	1500	168	8.18636	2	0.118686	6.108	8.78728e-38	1.0654e-36	UP	ref|XP_003549822.1|		4e-75	PREDICTED: high-affinity nitrate transporter 3.1-like	Glycine max
comp24683_c1_seq1	987	42	3.11032	0	0	6.108	1.32593e-10	5.74447e-10	UP				Hypothetical protein
comp24299_c0_seq1	407	42	7.54272	0	0	6.108	1.32593e-10	5.74447e-10	UP				Hypothetical protein
comp24176_c0_seq1	894	84	6.86775	1	0.0995689	6.108	1.03559e-19	7.27203e-19	UP	ref|XP_003519937.1|		1e-54	PREDICTED: calcium-binding mitochondrial carrier protein SCaMC-3-like	Glycine max	KOG0036	Predicted mitochondrial carrier protein	Nucleotide transport and metabolism
comp23517_c0_seq1	1347	42	2.27905	0	0	6.108	1.32593e-10	5.74447e-10	UP	ref|XP_003596523.1|		0	Serine/threonine protein kinase	Medicago truncatula	KOG1187	Serine/threonine protein kinase	Signal transduction mechanisms
comp21997_c0_seq1	243	42	12.6333	0	0	6.108	1.32593e-10	5.74447e-10	UP				Hypothetical protein
comp20956_c0_seq1	344	42	8.92409	0	0	6.108	1.32593e-10	5.74447e-10	UP				Hypothetical protein
comp20236_c0_seq1	607	42	5.05747	0	0	6.108	1.32593e-10	5.74447e-10	UP				Hypothetical protein
comp20072_c0_seq1	413	42	7.43314	0	0	6.108	1.32593e-10	5.74447e-10	UP				Hypothetical protein
comp19979_c0_seq1	202	42	15.1975	0	0	6.108	1.32593e-10	5.74447e-10	UP				Hypothetical protein
comp19848_c0_seq1	566	42	5.42383	0	0	6.108	1.32593e-10	5.74447e-10	UP	ref|XP_003551148.1|		2e-51	PREDICTED: uncharacterized protein LOC100778616	Glycine max	KOG4730	D-arabinono-1, 4-lactone oxidase	Defense mechanisms
comp19803_c0_seq1	312	42	9.83938	0	0	6.108	1.32593e-10	5.74447e-10	UP				Hypothetical protein
comp18842_c1_seq1	240	42	12.7912	0	0	6.108	1.32593e-10	5.74447e-10	UP				Hypothetical protein
comp17719_c0_seq1	236	42	13.008	0	0	6.108	1.32593e-10	5.74447e-10	UP				Hypothetical protein
comp164528_c0_seq1	1300	42	2.36145	0	0	6.108	1.32593e-10	5.74447e-10	UP				Hypothetical protein
comp163900_c0_seq1	1251	42	2.45395	0	0	6.108	1.32593e-10	5.74447e-10	UP				Hypothetical protein
comp129282_c0_seq1	890	42	3.44931	0	0	6.108	1.32593e-10	5.74447e-10	UP				Hypothetical protein
comp120592_c0_seq1	568	42	5.40473	0	0	6.108	1.32593e-10	5.74447e-10	UP				Hypothetical protein
comp112723_c0_seq1	647	42	4.7448	0	0	6.108	1.32593e-10	5.74447e-10	UP				Hypothetical protein
comp111884_c0_seq1	676	42	4.54125	0	0	6.108	1.32593e-10	5.74447e-10	UP				Hypothetical protein
comp109713_c0_seq1	696	42	4.41076	0	0	6.108	1.32593e-10	5.74447e-10	UP				Hypothetical protein
comp102885_c0_seq1	486	42	6.31664	0	0	6.108	1.32593e-10	5.74447e-10	UP	ref|XP_003551603.1|		6e-15	PREDICTED: adenine/guanine permease AZG1-like	Glycine max
comp100345_c0_seq1	659	42	4.6584	0	0	6.108	1.32593e-10	5.74447e-10	UP				Hypothetical protein
comp88471_c0_seq1	2193	249	8.29915	3	0.121771	6.09072	3.62068e-55	6.37048e-54	UP	ref|XP_003530584.1|		0	PREDICTED: L-type lectin-domain containing receptor kinase IX.1-like	Glycine max	KOG1187	Serine/threonine protein kinase	Signal transduction mechanisms
comp59039_c0_seq1	313	83	19.3824	1	0.284392	6.09072	1.68004e-19	1.16851e-18	UP				Hypothetical protein
comp45222_c0_seq1	1429	83	4.2454	1	0.0622915	6.09072	1.68004e-19	1.16851e-18	UP	ref|XP_003539358.1|		e-120	PREDICTED: uncharacterized protein LOC100797981	Glycine max
comp33706_c0_seq1	397	83	15.2813	1	0.224218	6.09072	1.68004e-19	1.16851e-18	UP	ref|XP_003547168.1|		8e-11	PREDICTED: uncharacterized protein LOC100784821	Glycine max
comp24099_c0_seq1	458	83	13.246	1	0.194355	6.09072	1.68004e-19	1.16851e-18	UP				Hypothetical protein
comp110407_c0_seq1	1328	83	4.56828	1	0.067029	6.09072	1.68004e-19	1.16851e-18	UP				Hypothetical protein
comp48828_c1_seq1	373	165	32.3332	2	0.47729	6.082	3.72273e-37	4.43489e-36	UP				Hypothetical protein
comp22392_c0_seq1	960	247	18.8061	3	0.278171	6.07909	9.47091e-55	1.65039e-53	UP	ref|NP_001239677.1|		7e-30	uncharacterized protein LOC100779018	Glycine max
comp98283_c0_seq1	340	41	8.8141	0	0	6.07323	2.16385e-10	9.22703e-10	UP	ref|NP_001240925.1|		1e-48	DNA-damage-repair/toleration protein DRT100-like precursor	Glycine max	KOG0472	Leucine-rich repeat protein	Function unknown
comp96820_c0_seq1	491	41	6.10345	0	0	6.07323	2.16385e-10	9.22703e-10	UP				Hypothetical protein
comp87880_c0_seq1	448	41	6.68927	0	0	6.07323	2.16385e-10	9.22703e-10	UP				Hypothetical protein
comp86542_c0_seq1	494	41	6.06638	0	0	6.07323	2.16385e-10	9.22703e-10	UP				Hypothetical protein
comp86473_c0_seq1	410	41	7.30925	0	0	6.07323	2.16385e-10	9.22703e-10	UP				Hypothetical protein
comp67778_c0_seq1	201	41	14.9094	0	0	6.07323	2.16385e-10	9.22703e-10	UP	dbj|BAE71243.1|		1e-10	putative galactose kinase	Trifolium pratense
comp665_c0_seq1	899	41	3.33347	0	0	6.07323	2.16385e-10	9.22703e-10	UP				Hypothetical protein
comp47993_c0_seq1	697	41	4.29956	0	0	6.07323	2.16385e-10	9.22703e-10	UP				Hypothetical protein
comp47635_c0_seq1	326	41	9.19262	0	0	6.07323	2.16385e-10	9.22703e-10	UP				Hypothetical protein		KOG1924	RhoA GTPase effector DIA/Diaphanous	Signal transduction mechanisms, Cytoskeleton
comp47183_c0_seq1	301	41	9.95612	0	0	6.07323	2.16385e-10	9.22703e-10	UP				Hypothetical protein
comp45414_c1_seq1	404	41	7.4178	0	0	6.07323	2.16385e-10	9.22703e-10	UP				Hypothetical protein
comp4290_c0_seq1	1151	41	2.60364	0	0	6.07323	2.16385e-10	9.22703e-10	UP				Hypothetical protein
comp38266_c0_seq1	317	41	9.45361	0	0	6.07323	2.16385e-10	9.22703e-10	UP				Hypothetical protein
comp37551_c0_seq1	367	82	16.3313	1	0.242547	6.07323	2.72795e-19	1.87769e-18	UP				Hypothetical protein
comp36551_c0_seq1	536	41	5.59103	0	0	6.07323	2.16385e-10	9.22703e-10	UP	gb|ABD32582.1|		2e-68	Integrase, catalytic region; Zinc finger, CCHC-type; Peptidase aspartic, catalytic	Medicago truncatula
comp35219_c1_seq1	348	41	8.61147	0	0	6.07323	2.16385e-10	9.22703e-10	UP	ref|XP_003553697.1|		1e-27	PREDICTED: LOW QUALITY PROTEIN: polygalacturonase At1g48100-like	Glycine max
comp32960_c0_seq1	352	41	8.51362	0	0	6.07323	2.16385e-10	9.22703e-10	UP				Hypothetical protein
comp29795_c0_seq1	392	41	7.64488	0	0	6.07323	2.16385e-10	9.22703e-10	UP				Hypothetical protein
comp25699_c1_seq1	704	41	4.25681	0	0	6.07323	2.16385e-10	9.22703e-10	UP	ref|XP_003555316.1|		1e-54	PREDICTED: cysteine-rich receptor-like protein kinase 25-like	Glycine max
comp24883_c0_seq1	608	41	4.92894	0	0	6.07323	2.16385e-10	9.22703e-10	UP	ref|XP_003541871.1|		8e-60	PREDICTED: LOW QUALITY PROTEIN: (-)-germacrene D synthase-like	Glycine max
comp24280_c0_seq1	588	41	5.09659	0	0	6.07323	2.16385e-10	9.22703e-10	UP				Hypothetical protein
comp24181_c0_seq1	956	82	6.26944	1	0.0931115	6.07323	2.72795e-19	1.87769e-18	UP	ref|XP_003549597.1|		7e-58	PREDICTED: uncharacterized protein LOC100815502	Glycine max
comp22893_c0_seq1	1228	41	2.44039	0	0	6.07323	2.16385e-10	9.22703e-10	UP				Hypothetical protein
comp22823_c0_seq1	850	41	3.52564	0	0	6.07323	2.16385e-10	9.22703e-10	UP				Hypothetical protein
comp22041_c0_seq1	589	82	10.1759	1	0.151128	6.07323	2.72795e-19	1.87769e-18	UP	ref|NP_001237040.1|		1e-08	uncharacterized protein LOC100305812	Glycine max
comp21477_c0_seq1	856	41	3.50093	0	0	6.07323	2.16385e-10	9.22703e-10	UP				Hypothetical protein
comp2054_c0_seq1	801	41	3.74131	0	0	6.07323	2.16385e-10	9.22703e-10	UP				Hypothetical protein
comp20370_c1_seq1	285	41	10.5151	0	0	6.07323	2.16385e-10	9.22703e-10	UP				Hypothetical protein
comp19809_c0_seq1	489	41	6.12841	0	0	6.07323	2.16385e-10	9.22703e-10	UP				Hypothetical protein
comp19732_c0_seq1	292	41	10.263	0	0	6.07323	2.16385e-10	9.22703e-10	UP				Hypothetical protein
comp19593_c0_seq1	412	41	7.27377	0	0	6.07323	2.16385e-10	9.22703e-10	UP				Hypothetical protein
comp19501_c0_seq1	286	41	10.4783	0	0	6.07323	2.16385e-10	9.22703e-10	UP	ref|NP_001237031.1|		1e-24	uncharacterized protein LOC732564	Glycine max
comp17840_c0_seq1	289	41	10.3695	0	0	6.07323	2.16385e-10	9.22703e-10	UP				Hypothetical protein
comp164313_c0_seq1	978	41	3.06421	0	0	6.07323	2.16385e-10	9.22703e-10	UP				Hypothetical protein
comp151902_c0_seq1	1218	41	2.46042	0	0	6.07323	2.16385e-10	9.22703e-10	UP				Hypothetical protein
comp133780_c0_seq1	908	41	3.30043	0	0	6.07323	2.16385e-10	9.22703e-10	UP	ref|XP_003540911.1|		4e-07	PREDICTED: uncharacterized protein LOC100813631	Glycine max
comp121374_c0_seq1	688	41	4.3558	0	0	6.07323	2.16385e-10	9.22703e-10	UP	ref|XP_003520626.1|		3e-90	PREDICTED: uncharacterized protein LOC100795993	Glycine max	KOG0510	Ankyrin repeat protein	General function prediction only
comp119735_c0_seq1	688	41	4.3558	0	0	6.07323	2.16385e-10	9.22703e-10	UP				Hypothetical protein
comp119554_c0_seq1	512	41	5.85311	0	0	6.07323	2.16385e-10	9.22703e-10	UP				Hypothetical protein
comp11293_c0_seq1	473	41	6.33572	0	0	6.07323	2.16385e-10	9.22703e-10	UP	ref|XP_003525135.1|		7e-41	PREDICTED: uncharacterized protein LOC100793945	Glycine max
comp103220_c0_seq1	631	41	4.74928	0	0	6.07323	2.16385e-10	9.22703e-10	UP				Hypothetical protein
comp103118_c0_seq1	300	41	9.98931	0	0	6.07323	2.16385e-10	9.22703e-10	UP	ref|XP_003543835.1|		2e-06	PREDICTED: uncharacterized protein LOC100810781	Glycine max
comp95921_c0_seq1	827	81	7.159	1	0.107636	6.05553	4.43349e-19	3.02314e-18	UP				Hypothetical protein
comp37181_c0_seq1	356	81	16.6306	1	0.250041	6.05553	4.43349e-19	3.02314e-18	UP	ref|NP_001236821.1|		3e-23	uncharacterized protein LOC100527493	Glycine max
comp32170_c0_seq1	1780	323	13.2634	4	0.200033	6.05107	4.58087e-71	1.05012e-69	UP	ref|XP_003518437.1|		0	PREDICTED: taxadien-5-alpha-ol O-acetyltransferase-like	Glycine max
comp56055_c0_seq1	958	563	42.9552	7	0.65042	6.04532	1.85649e-122	7.93453e-121	UP	ref|XP_003529668.1|		e-106	PREDICTED: U-box domain-containing protein 2-like	Glycine max	KOG4224	Armadillo repeat protein VAC8 required for vacuole fusion, inheritance and cytosol-to-vacuole protein targeting	Intracellular trafficking, secretion, and vesicular transport
comp9633_c0_seq1	419	40	6.97781	0	0	6.03761	3.53817e-10	1.49319e-09	UP				Hypothetical protein
comp87065_c0_seq1	1147	80	5.098	1	0.0776064	6.03761	7.2119e-19	4.87436e-18	UP	ref|XP_003518498.1|		e-107	PREDICTED: TMV resistance protein N-like	Glycine max
comp85095_c0_seq1	223	40	13.1108	0	0	6.03761	3.53817e-10	1.49319e-09	UP	ref|XP_003554850.1|		4e-14	PREDICTED: uncharacterized protein LOC100797620	Glycine max
comp84387_c0_seq1	245	40	11.9335	0	0	6.03761	3.53817e-10	1.49319e-09	UP	ref|XP_003525901.1|		8e-20	PREDICTED: uncharacterized protein LOC100789027	Glycine max
comp81069_c0_seq1	248	40	11.7891	0	0	6.03761	3.53817e-10	1.49319e-09	UP				Hypothetical protein
comp80260_c0_seq1	228	40	12.8232	0	0	6.03761	3.53817e-10	1.49319e-09	UP				Hypothetical protein
comp79038_c0_seq1	237	40	12.3363	0	0	6.03761	3.53817e-10	1.49319e-09	UP				Hypothetical protein
comp75569_c0_seq1	221	40	13.2294	0	0	6.03761	3.53817e-10	1.49319e-09	UP				Hypothetical protein
comp48853_c4_seq1	215	40	13.5986	0	0	6.03761	3.53817e-10	1.49319e-09	UP				Hypothetical protein
comp46922_c3_seq1	357	40	8.18964	0	0	6.03761	3.53817e-10	1.49319e-09	UP				Hypothetical protein
comp44632_c1_seq1	560	40	5.22089	0	0	6.03761	3.53817e-10	1.49319e-09	UP				Hypothetical protein
comp4267_c0_seq1	317	40	9.22303	0	0	6.03761	3.53817e-10	1.49319e-09	UP	ref|XP_003556540.1|		3e-11	PREDICTED: COBW domain-containing protein 1-like	Glycine max	KOG2743	Cobalamin synthesis protein	Coenzyme transport and metabolism
comp41776_c0_seq1	212	40	13.791	0	0	6.03761	3.53817e-10	1.49319e-09	UP				Hypothetical protein
comp41754_c0_seq1	284	80	20.5894	1	0.313432	6.03761	7.2119e-19	4.87436e-18	UP	ref|XP_003552297.1|		6e-25	PREDICTED: cationic peroxidase 1-like	Glycine max
comp35367_c0_seq1	679	40	4.30589	0	0	6.03761	3.53817e-10	1.49319e-09	UP				Hypothetical protein
comp33568_c0_seq1	228	40	12.8232	0	0	6.03761	3.53817e-10	1.49319e-09	UP				Hypothetical protein
comp31658_c1_seq1	216	40	13.5357	0	0	6.03761	3.53817e-10	1.49319e-09	UP	ref|XP_003549590.1|		4e-31	PREDICTED: agmatine deiminase-like	Glycine max
comp29906_c0_seq1	907	80	6.44697	1	0.0981418	6.03761	7.2119e-19	4.87436e-18	UP	ref|XP_003524801.1|		1e-57	PREDICTED: uncharacterized protein LOC100793582	Glycine max
comp28634_c0_seq1	634	40	4.61152	0	0	6.03761	3.53817e-10	1.49319e-09	UP				Hypothetical protein
comp28090_c0_seq1	376	40	7.7758	0	0	6.03761	3.53817e-10	1.49319e-09	UP				Hypothetical protein
comp25724_c0_seq1	849	40	3.4437	0	0	6.03761	3.53817e-10	1.49319e-09	UP				Hypothetical protein
comp25697_c0_seq1	987	40	2.96221	0	0	6.03761	3.53817e-10	1.49319e-09	UP	ref|XP_003516546.1|		9e-70	PREDICTED: thaumatin-like protein 1-like	Glycine max
comp2537_c0_seq1	1338	40	2.18513	0	0	6.03761	3.53817e-10	1.49319e-09	UP				Hypothetical protein
comp25337_c0_seq1	371	40	7.88059	0	0	6.03761	3.53817e-10	1.49319e-09	UP				Hypothetical protein
comp23399_c0_seq1	303	40	9.64918	0	0	6.03761	3.53817e-10	1.49319e-09	UP				Hypothetical protein
comp23315_c0_seq1	304	40	9.61744	0	0	6.03761	3.53817e-10	1.49319e-09	UP				Hypothetical protein
comp220_c0_seq1	965	40	3.02974	0	0	6.03761	3.53817e-10	1.49319e-09	UP	ref|XP_003528168.1|		8e-27	PREDICTED: uncharacterized protein LOC100793806	Glycine max
comp21517_c0_seq1	279	40	10.4792	0	0	6.03761	3.53817e-10	1.49319e-09	UP	ref|XP_003525165.1|		1e-15	PREDICTED: glutamyl-tRNA(Gln) amidotransferase subunit A-like	Glycine max
comp202621_c0_seq1	1475	40	1.98217	0	0	6.03761	3.53817e-10	1.49319e-09	UP				Hypothetical protein
comp19436_c0_seq1	232	40	12.6022	0	0	6.03761	3.53817e-10	1.49319e-09	UP	ref|XP_003530419.1|		2e-21	PREDICTED: uncharacterized protein LOC100783218	Glycine max
comp130168_c0_seq1	842	40	3.47233	0	0	6.03761	3.53817e-10	1.49319e-09	UP				Hypothetical protein
comp127490_c0_seq1	606	40	4.82459	0	0	6.03761	3.53817e-10	1.49319e-09	UP				Hypothetical protein
comp12587_c0_seq1	1097	40	2.66518	0	0	6.03761	3.53817e-10	1.49319e-09	UP	ref|XP_003548274.1|		2e-17	PREDICTED: putative UPF0481 protein At3g02645-like	Glycine max
comp119273_c0_seq1	694	40	4.21283	0	0	6.03761	3.53817e-10	1.49319e-09	UP				Hypothetical protein
comp111748_c0_seq1	798	40	3.66379	0	0	6.03761	3.53817e-10	1.49319e-09	UP	ref|XP_003543492.1|		5e-54	PREDICTED: uncharacterized protein LOC100775327	Glycine max
comp109810_c0_seq1	801	40	3.65006	0	0	6.03761	3.53817e-10	1.49319e-09	UP	ref|XP_003553764.1|		9e-53	PREDICTED: LOW QUALITY PROTEIN: pentatricopeptide repeat-containing protein At3g04760, chloroplastic-like	Glycine max
comp108950_c0_seq1	467	40	6.2606	0	0	6.03761	3.53817e-10	1.49319e-09	UP	ref|XP_003553593.1|		4e-44	PREDICTED: uncharacterized protein LOC100816971	Glycine max
comp107014_c0_seq1	1084	80	5.39428	1	0.0821168	6.03761	7.2119e-19	4.87436e-18	UP				Hypothetical protein
comp48482_c1_seq1	1158	554	34.9683	7	0.538085	6.02207	1.42239e-120	5.95024e-119	UP				Hypothetical protein
comp42769_c0_seq1	1345	79	4.29317	1	0.0661818	6.01946	1.17422e-18	7.85327e-18	UP				Hypothetical protein
comp17854_c0_seq1	555	79	10.4042	1	0.160387	6.01946	1.17422e-18	7.85327e-18	UP				Hypothetical protein
comp9575_c0_seq1	1280	39	2.22704	0	0	6.00108	5.79685e-10	2.41132e-09	UP	ref|XP_003546581.1|		e-106	PREDICTED: uncharacterized protein LOC100804062	Glycine max	KOG2561	Adaptor protein NUB1, contains UBA domain	Posttranslational modification, protein turnover, chaperones, Signal transduction mechanisms
comp92697_c0_seq1	348	39	8.1914	0	0	6.00108	5.79685e-10	2.41132e-09	UP	ref|XP_002328360.1|		5e-30	predicted protein	Populus trichocarpa	KOG1018	Cytosine deaminase FCY1 and related enzymes	Nucleotide transport and metabolism
comp90840_c0_seq1	315	39	9.04955	0	0	6.00108	5.79685e-10	2.41132e-09	UP				Hypothetical protein
comp899_c0_seq1	428	39	6.6603	0	0	6.00108	5.79685e-10	2.41132e-09	UP	ref|XP_003540157.1|		6e-47	PREDICTED: ferredoxin-1, chloroplastic-like	Glycine max
comp88939_c0_seq1	285	39	10.0021	0	0	6.00108	5.79685e-10	2.41132e-09	UP				Hypothetical protein
comp85802_c0_seq1	382	39	7.46233	0	0	6.00108	5.79685e-10	2.41132e-09	UP				Hypothetical protein
comp85581_c0_seq1	355	39	8.02988	0	0	6.00108	5.79685e-10	2.41132e-09	UP				Hypothetical protein
comp78386_c0_seq1	293	39	9.72904	0	0	6.00108	5.79685e-10	2.41132e-09	UP				Hypothetical protein
comp76668_c0_seq1	204	39	13.9736	0	0	6.00108	5.79685e-10	2.41132e-09	UP				Hypothetical protein
comp68009_c0_seq1	275	39	10.3658	0	0	6.00108	5.79685e-10	2.41132e-09	UP				Hypothetical protein
comp67736_c0_seq1	247	39	11.5409	0	0	6.00108	5.79685e-10	2.41132e-09	UP				Hypothetical protein
comp66825_c0_seq1	358	78	15.9252	1	0.248644	6.00108	1.91362e-18	1.26816e-17	UP				Hypothetical protein
comp62519_c0_seq1	227	39	12.5577	0	0	6.00108	5.79685e-10	2.41132e-09	UP				Hypothetical protein
comp48398_c0_seq1	761	39	3.74587	0	0	6.00108	5.79685e-10	2.41132e-09	UP				Hypothetical protein
comp48244_c0_seq1	208	39	13.7048	0	0	6.00108	5.79685e-10	2.41132e-09	UP				Hypothetical protein
comp46147_c2_seq1	1121	39	2.54292	0	0	6.00108	5.79685e-10	2.41132e-09	UP	gb|AAR13317.1|		4e-52	gag-pol polyprotein	Phaseolus vulgaris
comp45864_c0_seq1	618	234	27.6758	3	0.43211	6.00108	5.04509e-52	8.3389e-51	UP	ref|XP_003528455.1|		1e-18	PREDICTED: linoleate 13S-lipoxygenase 3-1, chloroplastic-like	Glycine max
comp41092_c0_seq1	274	39	10.4037	0	0	6.00108	5.79685e-10	2.41132e-09	UP				Hypothetical protein
comp35353_c1_seq1	564	39	5.05427	0	0	6.00108	5.79685e-10	2.41132e-09	UP				Hypothetical protein
comp33894_c0_seq1	1090	39	2.61524	0	0	6.00108	5.79685e-10	2.41132e-09	UP	ref|XP_003627545.1|		2e-34	hypothetical protein MTR_8g027350	Medicago truncatula
comp33156_c0_seq1	700	39	4.0723	0	0	6.00108	5.79685e-10	2.41132e-09	UP	emb|CAN79196.1|		2e-37	hypothetical protein VITISV_000238	Vitis vinifera
comp33074_c0_seq1	680	39	4.19207	0	0	6.00108	5.79685e-10	2.41132e-09	UP				Hypothetical protein
[truncated: 86,401 more rows]

## Sheet: Table S2
Table S2 Summary of putative genes involved in the isoflavone biosynthetic pathway in P. lobata
Gene name	Upa	Downb	Total
Chalcone synthase(CHS)	7	7	14
Chalcone reductase(CHR)	0	2	2
Chalcone isomerase(CHI)	2	1	3
Isoflavone synthase(IFS)	0	1	1
a Significant upregulation of genes in P. lobata fieled-collected roots as compared to those in commercial-bought roots, with the threshold of fold change>2 and FDR<0.005
b Significant downregulation of genes in P. lobata fieled-collected roots as compared to those in commercial-bought roots, with the threshold of fold change>2 and FDR<0.005

## Sheet: Table S3
Table S3 Identification of MYB transcription factors in P. lobata
Unigene ID in P.lobata	Subgroups a	Superfamily b	Motif c	Ortholog in Arabidopsis
comp47082_c1_seq1		DNA_pol_phi superfamily	DNA_pol_phi	DNA polymerase V family
comp36212_c0_seq1		GAT		ENTH/VHS/GAT family protein
comp41265_c0_seq1		H15 superfamily	H15	telomere repeat binding factor 1
comp4038_c0_seq1	18	MRS6 superfamily	GLP[L/V]YP	At MYB65
comp43135_c0_seq1		Myb_CC_LHEQLE superfamily	Myb_CC_LHEQLE	ARALYDRAFT_486007
comp44609_c0_seq1		Myb_CC_LHEQLE superfamily	Myb_CC_LHEQLE	WERBP-1
comp45704_c0_seq1		Myb_CC_LHEQLE superfamily	Myb_CC_LHEQLE	myb family transcription factor
comp42140_c0_seq1	2	SANT superfamily	IDxSFW --MxFWFD	AtMYB15
comp33856_c0_seq1	3	SANT superfamily	WFKHLESELGLEExDNQQQ	AtMYB58
comp41186_c0_seq1		SANT superfamily	LNL[E/D]L	ATMYB4
comp33973_c0_seq1		SANT superfamily	GLP[L/V]YP	ATMYB33
comp37207_c0_seq1		SANT superfamily	GLP[L/V]YP	ATMYB33
comp41805_c1_seq1		SANT superfamily	WxPRL	AtMYB116
comp38463_c0_seq1	22	SANT superfamily	TGLYMSPxSP	AtMYB44
comp26305_c0_seq1		SANT superfamily	SANT	putative transcription factor
comp26824_c0_seq1		SANT superfamily	SANT	predicted protein
comp28257_c0_seq1		SANT superfamily		putative transcription factor
comp29344_c0_seq1		SANT superfamily		putative transcription factor
comp30503_c0_seq1		SANT superfamily	SANT	myb domain protein 26
comp30809_c1_seq1		SANT superfamily	SANT	myb domain protein 92
comp32028_c0_seq1		SANT superfamily	SANT
comp32333_c0_seq1		SANT superfamily	SANT	AtMYB121
comp33353_c0_seq1		SANT superfamily	SANT	predicted protein
comp33791_c0_seq1		SANT superfamily	SANT	ARALYDRAFT_889207
comp33907_c0_seq1		SANT superfamily		ARALYDRAFT_478147
comp34649_c0_seq1		SANT superfamily	SANT	AtMYB24
comp34952_c0_seq1		SANT superfamily	SANT	predicted protein
comp36832_c0_seq1		SANT superfamily	SANT	ARALYDRAFT_472503
comp37097_c1_seq1		SANT superfamily	SANT	myb domain protein 73
comp37112_c0_seq1		SANT superfamily	SANT	ARALYDRAFT_902907
comp37565_c0_seq1		SANT superfamily		unknown
comp37855_c0_seq1		SANT superfamily	SANT	DNA-binding family protein
comp37999_c0_seq1		SANT superfamily	SANT	RAX3
comp37999_c1_seq1		SANT superfamily		ARALYDRAFT_918940
comp38046_c0_seq1		SANT superfamily		myb domain protein 68
comp38580_c1_seq1		SANT superfamily	SANT	transcription factor CPC
comp38738_c0_seq1		SANT superfamily		DNA-binding family protein
comp38804_c0_seq1		SANT superfamily	SANT	myb domain protein 108
comp38841_c0_seq1		SANT superfamily	SANT	myb domain protein 93
comp38961_c0_seq1		SANT superfamily		myb domain protein 45
comp39395_c0_seq1		SANT superfamily	PLN03212	MYB transcription factor
comp40265_c0_seq1		SANT superfamily	SANT	myb domain protein 9
comp40492_c0_seq1		SANT superfamily	SANT	myb domain protein 55
comp41136_c0_seq1		SANT superfamily	SANT	myb family transcription factor
comp41378_c0_seq1		SANT superfamily	SANT	myb family transcription factor
comp41614_c0_seq1		SANT superfamily	SANT	MYB-domain transcription factor LOF1
comp42209_c0_seq1		SANT superfamily	SANT	myb domain protein 40
comp42383_c0_seq1		SANT superfamily	SANT	ARALYDRAFT_888197
comp42621_c0_seq1		SANT superfamily	SANT	ATMYB103
comp43006_c0_seq1		SANT superfamily	SANT	ARALYDRAFT_486007
comp43416_c0_seq1		SANT superfamily	SANT	ARALYDRAFT_490626
comp43659_c0_seq1		SANT superfamily	SANT	MYB48
comp43831_c0_seq1		SANT superfamily	SANT	MybSt1
comp43981_c0_seq1		SANT superfamily	SANT	Duplicated homeodomain-like superfamily protein
comp44205_c0_seq1		SANT superfamily	SANT	ARALYDRAFT_888197
comp44644_c0_seq1		SANT superfamily	SANT	ATMYB1
comp45353_c0_seq1		SANT superfamily		myb family transcription factor
comp45476_c0_seq1		SANT superfamily		myb-like transcription factor
comp45724_c0_seq1		SANT superfamily	SANT	myb domain protein 4r1
comp46276_c1_seq1		SANT superfamily	SANT	myb-like transcription factor
comp46543_c0_seq1		SANT superfamily	SANT	myb domain protein 3R-5
comp47937_c0_seq1		SANT superfamily	SANT	ARALYDRAFT_484189
comp48145_c0_seq1		SANT superfamily	SANT	MYB transcription factor
comp48918_c1_seq1		SANT superfamily	SANT	myb-related protein 3R-1
comp49134_c0_seq1		SANT superfamily	SANT
comp85999_c0_seq1		SANT superfamily	SANT	ARALYDRAFT_897586
comp110680_c0_seq1		SANT superfamily	SANT	myb-like transcription factor
comp161330_c0_seq1		SANT superfamily	SANT	M4
comp176682_c0_seq1		SANT superfamily		ARALYDRAFT_478147
comp224762_c0_seq1		SANT superfamily		ARALYDRAFT_897482
comp230185_c0_seq1		SANT superfamily	SANT	putative transcription factor
comp239201_c0_seq1		SANT superfamily	SANT	ARALYDRAFT_493616
comp32523_c0_seq1		SANT-MAT3-like		hypothetical protein
comp45016_c0_seq1		SKIP_SNW superfamily	SKIP_SNW	chromatin protein family
comp45722_c0_seq1		VHS_ENTH_ANTH superfamily	VHS_ENTH_ANTH	ENTH/VHS/GAT family protein
comp739_c0_seq1	4	NO	LNL[E/D]L	AtMYB32
comp36926_c0_seq1		NO	PLN03	RAX3
comp38322_c0_seq1		NO	PLN03212	myb-related protein M4
comp39096_c0_seq1		NO	PLN03212	ARALYDRAFT_894261
comp34649_c1_seq1	20	NO	WxPRL	AtMYB2
comp2408_c0_seq1		NO		predicted protein
comp6384_c0_seq1		NO		putative transcription factor
comp7121_c0_seq1		NO		ARALYDRAFT_493095
comp30777_c0_seq1		NO	SANT	ATMYB103
comp30809_c0_seq1		NO	SANT
comp37855_c1_seq1		NO		myb family transcription factor
comp38300_c0_seq1		NO		myb domain protein 73
comp40169_c0_seq1		NO		myb family transcription factor
comp41805_c0_seq1		NO		F-box family protein
comp42209_c1_seq1		NO		At5g03810
comp45476_c3_seq1		NO		myb family transcription factor
comp45576_c0_seq1		NO		Circadian 1
comp48918_c0_seq1		NO
comp124344_c0_seq1		NO		DNA polymerase V family
comp151705_c0_seq1		NO		AT5g67300/K8K14_2
comp174329_c0_seq1		NO		gag-pol polymerase
comp190317_c0_seq1		NO		putative transcription factor
comp207069_c0_seq1		NO
comp270889_c0_seq1		NO
comp275045_c0_seq1		NO		ARALYDRAFT_482616
comp44257_c0_seq1		NO	PLN03212	myb domain protein 103
comp44528_c1_seq1		NO	PLN03212	putative myb-protein
comp48935_c0_seq1		NO	RS	myb family transcription factor
a Subgroup numbers from 1 to 27 were described by Stracke et al. (2001).
b Superfamily as predicted by the NCBI.
c Motifs confirmed using MEME (Bailey et al. 2009).

## Sheet: Table S4
Table S4 Identificaiton of putative bHLHs transcription factor genes in P. lobata
Group	motif	GeneName in pueraria	Arabidopsis homolog	Function
Ia	H-E-R	comp45693_c0_seq1	bHLH96	transcription factor bHLH85-like
Ia	H-E-R	comp33895_c0_seq1	bHLH96	transcription factor bHLH25-like
Ia	H-E-R	comp40330_c0_seq1	bHLH70	transcription factor bHLH87-like
Ia	H-E-R	comp43853_c0_seq1	bHLH96	transcription factor bHLH77-like
Ⅲb	N-E-R	comp36398_c2_seq1	bHLH93	transcription factor bHLH13-like
Ⅲd	H-E-R	comp37021_c0_seq1	bHLH13	transcription factor bHLH106-like
Ⅲd	H-E-R	comp37021_c1_seq1	bHLH13	transcription factor bHLH25-like
Ⅲd	H-E-R	comp45038_c0_seq1	bHLH3	LOW QUALITY PROTEIN: transcription factor bHLH25-like
Ⅳa	H-E-R	comp26463_c0_seq1	bHLH25	LOW QUALITY PROTEIN: transcription factor bHLH25-like
Ⅳa	H-E-R	comp32838_c0_seq1	bHLH18	transcription factor bHLH36-like
Ⅳa	H-E-R	comp43557_c0_seq1	bHLH25	transcription factor bHLH36-like
Ⅳa	H-E-R	comp36322_c0_seq1	bHLH18	transcription factor bHLH19-like
IVb	K-E-R	comp46844_c0_seq1	bHLH121	transcription factor bHLH48-like
IVb	K-E-R	comp40982_c0_seq1	bHLH121	transcription factor bHLH106-like
IVd	H-E-R	comp158113_c0_seq1	bHLH041	transcription factor bHLH135-like
IVd	H-E-R	comp375094_c0_seq1	bHLH92	transcription factor bHLH25-like
IVd	H-E-R	comp187708_c0_seq1	bHLH92	transcription factor bHLH48-like
Vb	H-E-R	comp32406_c0_seq1	bHLH107	transcription factor bHLH68-like
Vb	H-E-R	comp37974_c0_seq1	bHLH51	transcription factor bHLH96-like
Vb	H-E-R	comp35801_c0_seq1	bHLH30	transcription factor bHLH106-like
Vb	H-E-R	comp41813_c1_seq1	bHLH30	putative transcription factor bHLH086-like
Ⅸ	R-E-R	comp35631_c0_seq1	bHLH130	transcription factor bHLH93-like
Ⅸ	R-E-R	comp41725_c0_seq1	bHLH130	transcription factor bHLH25-like
Ⅸ	R-E-R	comp42172_c0_seq1	bHLH130	LOW QUALITY PROTEIN: transcription factor FER-LIKE IRONDEFICIENCY-INDUCED TRANSCRIPTION FACTOR-like
Ⅸ	R-E-R	comp46837_c1_seq1	bHLH130	transcription factor bHLH130-like
Ⅹ	S-L-K	comp33805_c0_seq1	bHLH68	transcription factor bHLH111-like
X	P-F-K	comp46052_c0_seq1	bHLH123	transcription factor bHLH30-like
Ⅹ	S-A-K	comp40339_c0_seq1	bHLH113-like	transcription factor bHLH25-like
X	S-L-K	comp45343_c0_seq1	bHLH68	transcription factor bHLH93-like isoform 2
X	P-F-K	comp45385_c1_seq1	bHLH123	transcription factor bHLH93-like isoform 2
X	S-L-K	comp45426_c0_seq1	bHLH68	transcription factor bHLH93-like isoform 1
XI	H-E-R	comp37562_c0_seq1	bHLH066	transcription factor bHLH13-like
XII	H-E-R	comp31338_c0_seq1	bHLH048	transcription factor bHLH13-like
XII	H-E-R	comp46397_c0_seq1	bHLH62	transcription factor bHLH25-like
XII	H-E-R	comp40670_c0_seq1	bHLH64	transcription factor bHLH135-like
XII	H-E-R	comp47196_c0_seq1	bHLH74	transcription factor bHLH69-like
XII	H-E-R	comp47625_c0_seq1	bHLH49	transcription factor bHLH69-like
		comp417_c1_seq1	60S ribosomal protein L35	transcription factor bHLH51-like
		comp8232_c0_seq1	ATCNGC9	putative transcription factor bHLH086-like
		comp8870_c0_seq1	basic helix-loop-helix family protein	transcription factor bHLH25-like
		comp10729_c0_seq1	basic helix-loop-helix family protein	transcription factor bHLH25-like
		comp21119_c1_seq1	basic helix-loop-helix family protein	transcription factor bHLH149-like
		comp23182_c0_seq1	basic helix-loop-helix family protein	transcription factor bHLH25-like
		comp26851_c0_seq1		transcription factor bHLH30-like
		comp26851_c1_seq1	putative bHLH transcription factor	transcription factor bHLH104-like
		comp28078_c0_seq1	basix helix-loop-helix family protein	transcription factor bHLH137-like
		comp30389_c0_seq1	basix helix-loop-helix family protein	transcription factor bHLH77-like
		comp31160_c0_seq1	putative bHLH transcription factor	transcription factor bHLH70-like
		comp32534_c0_seq1	transcription regulator	transcription factor bHLH113-like
		comp33020_c0_seq1	basic helix-loop-helix family protein	transcription factor bHLH63-like
		comp34742_c0_seq1	basic helix-loop-helix family protein	transcription factor bHLH93-like
		comp35182_c0_seq1	unnamed protein product	LOW QUALITY PROTEIN: transcription factor bHLH25-like
		comp35267_c1_seq1	At1g77520	transcription factor bHLH121-like
		comp35342_c0_seq1	putative bHLH transcription factor	transcription factor bHLH66-like
		comp35488_c0_seq1	Fe-deficiency induced transcription factor 1	transcription factor bHLH145-like
		comp35632_c0_seq1	laccase 2	transcription factor bHLH18-like
		comp36398_c0_seq1	ARALYDRAFT_496795	transcription factor bHLH93-like
		comp36398_c1_seq1	ARALYDRAFT_334013	transcription factor bHLH115-like
		comp37499_c1_seq1	KIDARI	transcription factor bHLH130-like
		comp37562_c1_seq1	putative bHLH transcription factor	transcription factor bHLH130-like
		comp38179_c0_seq1	basic helix-loop-helix family protein	transcription factor bHLH30-like
		comp38247_c0_seq1	putative bHLH transcription factor	transcription factor bHLH122-like
		comp38567_c0_seq1	putative bHLH transcription factor	putative transcription factor bHLH041-like
		comp39228_c0_seq1	ARALYDRAFT_471014	transcription factor bHLH123-like
		comp39365_c0_seq1	putative bHLH transcription factor	uncharacterized protein LOC100816055
		comp40060_c0_seq1	basic helix-loop-helix family protein	transcription factor bHLH30-like
		comp40220_c0_seq1	basic helix-loop-helix family protein	transcription factor bHLH25-like
		comp40271_c1_seq1	Avr9 elicitor response like protein	transcription factor bHLH111-like
		comp40271_c2_seq1	bHLH137	transcription factor bHLH96-like
		comp40852_c0_seq1	unknown	transcription factor bHLH144-like
		comp40857_c0_seq1	putative bHLH transcription factor	transcription factor bHLH48-like
		comp41069_c0_seq1	basic helix-loop-helix family protein	Transcription factor bHLH143
		comp41167_c2_seq1	bHLH143	transcription factor bHLH130-like
		comp41286_c0_seq1	putative bHLH transcription factor	transcription factor bHLH126-like
		comp41347_c0_seq1	unknown	transcription factor bHLH3-like
		comp41653_c0_seq1	basic helix-loop-helix family protein	transcription factor bHLH68-like isoform 1
		comp41725_c3_seq1		transcription factor bHLH123-like
		comp42814_c0_seq1	predicted protein	transcription factor bHLH68-like
		comp43043_c1_seq1	unknown	transcription factor bHLH13-like
		comp43141_c0_seq1	ARALYDRAFT_476029	transcription factor bHLH96-like
		comp43474_c0_seq1	basic helix-loop-helix family protein	LOW QUALITY PROTEIN: transcription factor bHLH123-like
		comp43575_c0_seq1	predicted protein	transcription factor bHLH62-like
		comp44283_c0_seq1	bHLH144	transcription factor bHLH148-like
		comp44404_c0_seq1	putative bHLH transcription factor	transcription factor bHLH130-like
		comp44556_c1_seq1	SAC51	transcription factor bHLH121-like
		comp44581_c0_seq1	basic helix-loop-helix family protein	transcription factor bHLH74-like
		comp44901_c1_seq1	ARALYDRAFT_475056	transcription factor bHLH123-like
		comp45640_c0_seq1	AT1G01260	transcription factor PIF3-like
		comp46733_c2_seq1	ARALYDRAFT_477966	transcription factor bHLH49-like
		comp47496_c2_seq1	ARALYDRAFT_342218	transcription factor bHLH140-like
		comp47591_c0_seq1	PIF3	magnesium-chelatase subunit H-like isoform 1
		comp47626_c0_seq1	basic helix-loop-helix family protein	transcription factor bHLH143-like
		comp48440_c0_seq1	ARALYDRAFT_909315	putative transcription factor bHLH041-like
		comp49118_c1_seq1	ARALYDRAFT_496639	transcription factor bHLH92-like
		comp206159_c0_seq1	basic helix-loop-helix family protein	LOW QUALITY PROTEIN: transcription factor bHLH47-like
		comp245797_c0_seq1	basic helix-loop-helix family protein	transcription factor bHLH87-like
		comp266937_c0_seq1	putative bHLH transcription factor	LOW QUALITY PROTEIN: transcription factor bHLH91-like
		comp276991_c0_seq1	MYC4	BHLH transcription factor
		comp277691_c0_seq1	ARALYDRAFT_474790	transcription factor bHLH84-like
		comp281347_c0_seq1	putative bHLH transcription factor	uncharacterized protein LOC100799087
		comp300799_c0_seq1	basic helix-loop-helix family protein	transcription factor bHLH30-like
		comp317930_c0_seq1	basic helix-loop-helix family protein	transcription factor bHLH87-like
		comp327761_c0_seq1	galactosyltransferase family protein	transcription factor bHLH77-like
		comp341991_c0_seq1	putative F-box/FBD/LRR-repeat protein	Transcription factor bHLH10
		comp358573_c0_seq1	putative bHLH transcription factor	LOW QUALITY PROTEIN: transcription factor bHLH91-like
		comp392275_c0_seq1	basic helix-loop-helix family protein	transcription factor bHLH92-like
		comp464814_c0_seq1	basic helix-loop-helix family protein	transcription factor bHLH91-like
		comp572131_c0_seq1	basic helix-loop-helix family protein	transcription factor bHLH25-like
		comp582109_c0_seq1	basix helix-loop-helix family protein	transcription factor bHLH91-like
		comp692144_c0_seq1	end binding protein 1C	transcription factor bHLH126-like
		comp725851_c0_seq1	basic helix-loop-helix family protein	transcription factor bHLH85-like

## Sheet: Table S5
Table S5 Identification of putative WD40 transcription factor genes in P. lobata
GeneName in P.lobata	Superfamily	motif	Arabidopsis thaliana
comp48376_c0_seq1	NLE superfamily	NLE	WD-40 repeat family protein
comp46399_c0_seq1	Auxin_resp superfamily	Auxin_resp	auxin response factor 11
comp47024_c1_seq1	BCAS3 superfamily	BCAS3	ARALYDRAFT_474746
comp48394_c1_seq1	BCAS3 superfamily	BCAS3	autophagy 18G-like protein
comp48978_c0_seq1	BCAS3 superfamily	BCAS3	ARALYDRAFT_495551
comp48978_c1_seq1	BCAS3 superfamily	BCAS3	autophagy 18F-like protein
comp48955_c0_seq1	Beach superfamily	Beach	protein serine
comp49233_c0_seq1	Beach superfamily	Beach	ARALYDRAFT_483691
comp49242_c0_seq1	Beach superfamily	Beach	WD40 and Beach domain-containing protein
comp44295_c0_seq1	BfiI_C_EcoRII_N_B3 superfamily	B3_DNA	aladin-like
comp47473_c0_seq1	BfiI_C_EcoRII_N_B3 superfamily	B3_DNA	hypothetical protein ARALYDRAFT_481671
comp44819_c0_seq1	BING4CT superfamily	BING4CT	transducin family protein
comp45448_c0_seq1	BOP1NT superfamily	BOP1NT	transducin family protein
comp48657_c0_seq1	Bromo superfamily	Bromo_WDR9_I_like	WD-40 repeat protein-like
comp31512_c1_seq1	CTLH superfamily	COG2319	hypothetical protein ARALYDRAFT_479149
comp49162_c0_seq1	DUF3337 superfamily	DUF3337	protein lateral root stimulator 1
comp37119_c0_seq1	Katanin_con80 superfamily	Katanin_con80	unknown protein
comp43158_c0_seq1	DUF3984 super family	DUF3984	transducin/WD40 repeat-like superfamily protein
comp43352_c1_seq1	PHA03420 superfamily	PHA03420	hypothetical protein ARALYDRAFT_359594
comp48066_c0_seq1	PUL superfamily	PUL	transducin family protein
comp45740_c0_seq1	Sof1 superfamily	Sof1
comp47764_c0_seq1	Utp13 superfamily	Utp13	putative WD40-repeat protein
comp48547_c0_seq1	UTP15_C superfamily	UTP15_C	transducin family nucleolar protein with WD40 repeats
comp12735_c0_seq1	WD40 superfamily	WD40	transducin family protein
comp17770_c0_seq1	WD40 superfamily	WD40	transducin family protein
comp27013_c0_seq1	WD40 superfamily	WD40
comp31512_c0_seq1	WD40 superfamily	WD40	ARALYDRAFT_479149
comp33573_c0_seq1	WD40 superfamily	WD40	WD40 domain-containing protein
comp33637_c0_seq1	WD40 superfamily	WD40	hypothetical protein ARALYDRAFT_485276
comp34335_c0_seq1	WD40 superfamily	WD40	transducin/WD40 domain-containing protein
comp35948_c0_seq1	WD40 superfamily	WD40	WD40 domain-containing protein
comp37423_c0_seq1	WD40 superfamily	WD40	transducin family protein
comp37575_c0_seq1	WD40 superfamily	WD40	WD40 domain-containing protein
comp38581_c0_seq1	WD40 superfamily	WD40	drought-sensitive 1 protein
comp38769_c0_seq1	WD40 superfamily	WD40	WD40 domain-containing protein
comp39293_c0_seq1	WD40 superfamily	WD40	transducin/WD40 domain-containing protein
comp39587_c0_seq1	WD40 superfamily	WD40	COMPASS-like H3K4 histone methylase component WDR5A
comp40975_c0_seq1	WD40 superfamily	WD40	transducin family protein
comp41204_c1_seq1	WD40 superfamily	WD40	transducin/WD40 domain-containing protein
comp41228_c0_seq1	WD40 superfamily	WD40	transducin family protein
comp41381_c0_seq1	WD40 superfamily	WD40	hypothetical protein ARALYDRAFT_471743
comp41836_c0_seq1	WD40 superfamily	WD40	transducin/WD40 domain-containing protein
comp42029_c0_seq1	WD40 superfamily	WD40	hypothetical protein ARALYDRAFT_913505
comp42365_c0_seq1	WD40 superfamily	WD40	transducin family protein
comp42393_c1_seq1	WD40 superfamily	WD40	WD40 domain-containing protein
comp42435_c0_seq1	WD40 superfamily	WD40	WD-40 repeat family protein
comp42449_c1_seq1	WD40 superfamily	WD40	protein LIGHT-REGULATED WD1
comp42455_c0_seq1	WD40 superfamily	WD40	ATCSA-1
comp42530_c0_seq1	WD40 superfamily	WD40	transducin/WD40 domain-containing protein
comp42693_c0_seq1	WD40 superfamily	WD40	WD40 domain-containing protein
comp42758_c0_seq1	WD40 superfamily	WD40	F-box/WD-40 repeat-containing protein
comp42773_c0_seq1	WD40 superfamily	WD40	TBP-associated factor 5
comp43109_c0_seq1	WD40 superfamily	WD40	transducin/WD40 repeat-like superfamily protein
comp43407_c0_seq1	WD40 superfamily	WD40	hypothetical protein ARALYDRAFT_321769
comp43453_c0_seq1	WD40 superfamily	WD40	WD-40 repeat family protein
comp43455_c0_seq1	WD40 superfamily	WD40	transducin family protein
comp43967_c0_seq1	WD40 superfamily	WD40	hypothetical protein ARALYDRAFT_485276
comp44195_c0_seq1	WD40 superfamily	WD40	nucleotide binding protein
comp44200_c0_seq1	WD40 superfamily	WD40	COMPASS-like H3K4 histone methylation complex component
comp44537_c1_seq1	WD40 superfamily	WD40	transducin family protein
comp44617_c1_seq1	WD40 superfamily	WD40	putative WD-repeat protein
comp44717_c0_seq1	WD40 superfamily	WD40	hypothetical protein ARALYDRAFT_496675
comp44802_c0_seq1	WD40 superfamily	WD40	WD40 domain-containing protein
comp44834_c1_seq1	WD40 superfamily	WD40	transducin family protein
comp44858_c0_seq1	WD40 superfamily	WD40	transducin family protein
comp45428_c0_seq1	WD40 superfamily	WD40	transducin family protein
comp45437_c0_seq1	WD40 superfamily	WD40	WD40 domain-containing protein
comp45854_c1_seq1	WD40 superfamily	WD40	WD40 domain-containing protein
comp46082_c0_seq1	WD40 superfamily	WD40	transducin family protein
comp46108_c0_seq1	WD40 superfamily	WD40	transducin family protein
comp46138_c0_seq1	WD40 superfamily	WD40	transducin/WD40 domain-containing protein
comp46156_c1_seq1	WD40 superfamily	WD40	transducin family protein
comp46319_c0_seq1	WD40 superfamily	WD40	WD40 domain-containing protein
comp46329_c0_seq1	WD40 superfamily	WD40	ARALYDRAFT_905380
comp46440_c0_seq1	WD40 superfamily	WD40	ARALYDRAFT_325654
comp46516_c0_seq1	WD40 superfamily	WD40	WD-40 repeat family protein
comp46523_c0_seq1	WD40 superfamily	WD40	transducin family protein
comp46555_c0_seq1	WD40 superfamily	WD40	transducin family protein
comp46585_c0_seq1	WD40 superfamily	WD40	transducin/WD40 domain-containing protein
comp46812_c0_seq1	WD40 superfamily	WD40	Topless-related protein 3
comp46894_c1_seq1	WD40 superfamily	WD40	WD-40 repeat family protein
comp46990_c0_seq1	WD40 superfamily	WD40	WDxR motif-containing protein
comp47065_c0_seq1	WD40 superfamily	WD40	transducin family protein
comp47089_c1_seq1	WD40 superfamily	WD40	transducin family protein
comp47195_c0_seq1	WD40 superfamily	WD40	WD-40 repeat family protein / notchless protein, putative
comp47222_c0_seq1	WD40 superfamily	WD40	transducin family protein
comp47435_c0_seq1	WD40 superfamily	WD40	WD40 repeat protein MUCILAGE-MODIFIED 1
comp47482_c0_seq1	WD40 superfamily	WD40	hypothetical protein ARALYDRAFT_486142
comp47534_c0_seq1	WD40 superfamily	WD40	Topless-related protein 3
comp47548_c0_seq1	WD40 superfamily	WD40	Topless-related protein 1
comp47639_c0_seq1	WD40 superfamily	WD40	WD-40 repeat family protein
comp47684_c0_seq1	WD40 superfamily	WD40	zinc ion binding protein
comp47743_c0_seq1	WD40 superfamily	WD40	unknown protein
comp47839_c0_seq1	WD40 superfamily	WD40	WD and tetratricopeptide repeats protein 1
comp48072_c0_seq1	WD40 superfamily	WD40	nucleotide binding protein
comp48238_c1_seq1	WD40 superfamily	WD40	transducin/WD40 repeat-like superfamily protein
comp48268_c0_seq1	WD40 superfamily	WD40	transducin/WD-40 repeat-containing protein
comp48271_c0_seq1	WD40 superfamily	WD40	transducin/WD-40 repeat-containing protein
comp48298_c0_seq1	WD40 superfamily	WD40	COMPASS-like H3K4 histone methylase component WDR5A
comp48310_c0_seq1	WD40 superfamily	WD40	WD-40 repeat family protein
comp48547_c1_seq1	WD40 superfamily	WD40	ARALYDRAFT_904276
comp48607_c2_seq1	WD40 superfamily	WD40	splicing factor PRP4-like protein LACHESIS
comp48640_c1_seq1	WD40 superfamily	WD40	hypothetical protein ARALYDRAFT_491464
comp48657_c1_seq1	WD40 superfamily	WD40	WD-40 repeat protein-like
comp48657_c2_seq1	WD40 superfamily	WD40	transducin family protein
comp48750_c0_seq1	WD40 superfamily	WD40	unknown protein
comp48759_c2_seq1	WD40 superfamily	WD40	stomatal cytokinesis-defective 1
comp48839_c0_seq1	WD40 superfamily	WD40	phosphoinositide-3-kinase, regulatory subunit 4, p150
comp48944_c0_seq1	WD40 superfamily	WD40	ARALYDRAFT_341449
comp48958_c0_seq1	WD40 superfamily	WD40	WD40 domain-containing protein
comp49071_c0_seq1	WD40 superfamily	WD40	ARALYDRAFT_895943
comp184373_c0_seq1	WD40 superfamily	WD40	transducin/WD-40 repeat-containing protein
comp190731_c0_seq1	WD40 superfamily	WD40	hypothetical protein ARALYDRAFT_491464
comp205526_c0_seq1	WD40 superfamily	WD40	hypothetical protein
comp343325_c0_seq1	WD40 superfamily	WD40	ARALYDRAFT_337011
comp372844_c0_seq1	WD40 superfamily	WD40	WD-40 repeat family protein
comp397204_c0_seq1	WD40 superfamily	WD40	WD-40 repeat family protein
comp43675_c0_seq1	WD40 superfamily	WD40	DWD motif protein
comp442160_c0_seq1	WD40 superfamily	WD40	WD-40 repeat family protein
comp43352_c3_seq1			WD40 domain-containing protein
comp43352_c6_seq1			transducin/WD40 domain-containing protein
comp43986_c0_seq1			transducin/WD-40 repeat-containing protein
comp44380_c0_seq1			transducin/WD40 repeat-like superfamily protein
comp44665_c0_seq1			AtATG18b
comp45290_c0_seq1			unknown protein
comp47024_c0_seq1			ARALYDRAFT_474746
comp47203_c2_seq1			ARALYDRAFT_495551
comp47743_c1_seq1			hypothetical protein
comp48526_c0_seq1			transducin family protein
comp48620_c0_seq1			WD40 domain-containing protein
comp82326_c0_seq1			hypothetical protein
comp122051_c0_seq1			WD-40 protein PCN
comp213340_c0_seq1			WD-40 repeat family protein
comp224751_c0_seq1			nucleotide binding protein
comp323621_c0_seq1			beige-related and WD-40 repeat-containing protein
comp337152_c0_seq1			WD40 domain-containing protein
comp403569_c0_seq1			transducin/WD40 domain-containing protein
comp406493_c0_seq1			no
comp648780_c0_seq1			WD-40 repeat family protein
comp22553_c1_seq1			unknown protein
comp30672_c0_seq1			ARALYDRAFT_912841
comp38710_c0_seq1			ARALYDRAFT_495551
comp41113_c0_seq1			transducin/WD-40 repeat-containing protein

## Sheet: Table S6
Table S6. Primer sequences used in this study.
Name	Purpose	Sequence （5‘-3’）
PlMYB1	forward	5’-CACCATGAACTATCTGAGACCAGAC-3’
	reverse	5’-CTAATTCATCTGGTTCTAAC-3’
PlMYB4-2	forward	5’-ATGGGTCGCCATTCCTGTT-3’
	reverse	5’-CTATATATGCTGGAATACATCA-3’
PlbHLH3-4	forward	5’-CACCATGATGGGTGAGAAGTTTTG-3’
	reverse	5’-CTAATTTTTGGATAGGGATGC-3’
PlWD40-1	forward	5’-CACCATGGGGGCGAGCAGCGACCC-3’
	Reverse	5’-CTAAACCCTAAGAATCTGAAGC-3’
qRT-PlMYB1	forward	5’-CCATAAGGGTTAAGGCTTTATC-3’
qRT-PlMYB4-2	forward	5’-TCATGAATGACCAGGTGAAAG-3’
qRT-PlbHLH3-4	reverse	5’-AACTCCATTCCTCTCCCCTTT-3’
qRT-PlWD40-1	reverse	5’-CGGGAGGAGGATTCAGTGTC-3’
SalIPlMYB1F	forward	5’-acgcgtcgacATGAACTATCTGAGACCAGA-3’
BamHIPlMYB1R	reverse	5’-cgcaggatccCGCCAATAAAGATTGAGC-3’
SalIPlbHLH2-4F	forward	5’-acgcgtcgacATGATGGGTGAGAAGTTTTG-3’
BamHIPlbHLH2-4R	reverse	5’-cgcaggatccATTTTTGGATAGGGATGC-3’
